# Supplementary material for: Synthesis and reactivity of a six-membered heterocyclic 1,3-diphosphaallene
Source: Chem Sci. 2024 Nov 29;16(3):1189–96. doi: 10.1039/d4sc06371f (PMC11629509; doi:10.1039/d4sc06371f)
Supplement: SC-016-D4SC06371F-s002 [file SC-016-D4SC06371F-s002.cif]

# Supplementary Information (SI) for Chemical Science.
# This journal is © The Royal Society of Chemistry 2024

####################################################################### 
# 
# This file contains crystal structure data downloaded from the 
# Cambridge Structural Database (CSD) hosted by the Cambridge 
# Crystallographic Data Centre (CCDC).
# 
# Full information about CCDC data access policies and citation 
# guidelines are available at http://www.ccdc.cam.ac.uk/access/V1 
# 
# Audit and citation data items may have been added by the CCDC. 
# Please retain this information to preserve the provenance of 
# this file and to allow appropriate attribution of the data. 
# 
#######################################################################

data_mks_018m

_database_code_depnum_ccdc_archive 'CCDC 2362185'
loop_
_audit_author_name
_audit_author_address
'Christoph Wolper'
;Universitaet Duisburg Essen
Germany
;
_audit_update_record             
;
2024-06-12 deposited with the CCDC.	2024-11-28 downloaded from the CCDC.
;

_audit_creation_method           SHELXL-2017/1
_shelx_SHELXL_version_number     2017/1
_chemical_name_systematic        ?
_chemical_name_common            ?
_chemical_melting_point          ?
_chemical_formula_moiety         ?
_chemical_formula_sum            'C59 H82 Ga2 N4 O P2'
_chemical_formula_weight         1064.66

loop_
_atom_type_symbol
_atom_type_description
_atom_type_scat_dispersion_real
_atom_type_scat_dispersion_imag
_atom_type_scat_source
C C 0.0181 0.0091 'International Tables Vol C Tables 4.2.6.8 and 6.1.1.4'
H H 0.0000 0.0000 'International Tables Vol C Tables 4.2.6.8 and 6.1.1.4'
Ga Ga -1.2846 0.7763 'International Tables Vol C Tables 4.2.6.8 and 6.1.1.4'
N N 0.0311 0.0180 'International Tables Vol C Tables 4.2.6.8 and 6.1.1.4'
O O 0.0492 0.0322 'International Tables Vol C Tables 4.2.6.8 and 6.1.1.4'
P P 0.2955 0.4335 'International Tables Vol C Tables 4.2.6.8 and 6.1.1.4'

_space_group_crystal_system      monoclinic
_space_group_IT_number           14
_space_group_name_H-M_alt        'P 21/c'
_space_group_name_Hall           '-P 2ybc'

_shelx_space_group_comment       
;
The symmetry employed for this shelxl refinement is uniquely defined
by the following loop, which should always be used as a source of
symmetry information in preference to the above space-group names.
They are only intended as comments.
;

loop_
_space_group_symop_operation_xyz
'x, y, z'
'-x, y+1/2, -z+1/2'
'-x, -y, -z'
'x, -y-1/2, z-1/2'

_cell_length_a                   23.5423(10)
_cell_length_b                   13.8181(6)
_cell_length_c                   17.4303(8)
_cell_angle_alpha                90
_cell_angle_beta                 96.3710(11)
_cell_angle_gamma                90
_cell_volume                     5635.2(4)
_cell_formula_units_Z            4
_cell_measurement_temperature    100(2)
_cell_measurement_reflns_used    9463
_cell_measurement_theta_min      3.71
_cell_measurement_theta_max      80.19

_exptl_crystal_description       block
_exptl_crystal_colour            purple
_exptl_crystal_density_meas      ?
_exptl_crystal_density_method    ?
_exptl_crystal_density_diffrn    1.255
_exptl_crystal_F_000             2256
_exptl_transmission_factor_min   ?
_exptl_transmission_factor_max   ?
_exptl_crystal_size_max          0.221
_exptl_crystal_size_mid          0.221
_exptl_crystal_size_min          0.192
_exptl_absorpt_coefficient_mu    2.023
_shelx_estimated_absorpt_T_min   0.663
_shelx_estimated_absorpt_T_max   0.697
_exptl_absorpt_correction_type   multi-scan
_exptl_absorpt_correction_T_min  0.66
_exptl_absorpt_correction_T_max  0.75
_exptl_absorpt_process_details   
; 
 SADABS
 R.H. Blessing, Acta Cryst. (1995) A51 33-38 
;
_exptl_absorpt_special_details   ?
_diffrn_ambient_temperature      100(2)
_diffrn_radiation_wavelength     1.54178
_diffrn_radiation_type           CuK\a
_diffrn_source                   'micro-focus sealed tube'
_diffrn_source_type              'INCOATEC I\mS 3.0'
_diffrn_radiation_monochromator  'multilayer mirror'
_diffrn_measurement_device_type  'Bruker D8 Venture (Photon II detector)'
_diffrn_measurement_method       'Data collection strategy APEX 3/Queen'
_diffrn_detector_area_resol_mean 7.3910
_diffrn_reflns_number            210810
_diffrn_reflns_av_unetI/netI     0.0095
_diffrn_reflns_av_R_equivalents  0.0254
_diffrn_reflns_limit_h_min       -29
_diffrn_reflns_limit_h_max       25
_diffrn_reflns_limit_k_min       -17
_diffrn_reflns_limit_k_max       17
_diffrn_reflns_limit_l_min       -22
_diffrn_reflns_limit_l_max       22
_diffrn_reflns_theta_min         3.715
_diffrn_reflns_theta_max         80.782
_diffrn_reflns_theta_full        67.679
_diffrn_measured_fraction_theta_max 0.992
_diffrn_measured_fraction_theta_full 1.000
_diffrn_reflns_Laue_measured_fraction_max 0.992
_diffrn_reflns_Laue_measured_fraction_full 1.000
_diffrn_reflns_point_group_measured_fraction_max 0.992
_diffrn_reflns_point_group_measured_fraction_full 1.000
_reflns_number_total             12297
_reflns_number_gt                12245
_reflns_threshold_expression     'I > 2\s(I)'
_reflns_Friedel_coverage         0.000
_reflns_Friedel_fraction_max     .
_reflns_Friedel_fraction_full    .

_reflns_special_details          
;
 Reflections were merged by SHELXL according to the crystal
 class for the calculation of statistics and refinement.
 
 _reflns_Friedel_fraction is defined as the number of unique
 Friedel pairs measured divided by the number that would be
 possible theoretically, ignoring centric projections and
 systematic absences.
;

_computing_data_collection       'Bruker APEX3(v2017.3-0)'
_computing_cell_refinement       'Bruker APEX3(v2017.3-0)'
_computing_data_reduction        'Bruker APEX3(v2017.3-0)'
_computing_structure_solution    'Bruker APEX3(v2017.3-0)'
_computing_structure_refinement  'SHELXL-2017/1 (Sheldrick, 2017)'
_computing_molecular_graphics    'ORTEP/PLATON (Spek)'
_computing_publication_material  'BRUKER AXS SHELXTL (c) 2008 / Vers. 2008/4'

_refine_special_details          
;
 Treatment of hydrogen atoms:    
 Riding model on idealized geometries 
 with the 1.2 fold isotropic displacement 
 parameters of the equivalent Uij of the 
 corresponding carbon atom.
 The methyl groups are idealized with
 tetrahedral angles in a combined 
 rotating and rigid group refinement
 with the 1.5 fold isotropic displacement
 parameters of the equivalent Uij of the 
 corresponding carbon atom.
 Disorder:
 An isopropyl group is disorerd over two positions. Its corresponding bond
 lengths and angles were restrained to be equal (SADI) and RIGU restraints
 applied to its atoms' anisotropic displacement parameters. For C27 aand C27'
 additional SIMU restaints were used.
;
_refine_ls_structure_factor_coef Fsqd
_refine_ls_matrix_type           full
_refine_ls_weighting_scheme      calc
_refine_ls_weighting_details     
'w=1/[\s^2^(Fo^2^)+(0.0301P)^2^+3.1832P] where P=(Fo^2^+2Fc^2^)/3'
_atom_sites_solution_primary     direct
_atom_sites_solution_secondary   diffmap
_atom_sites_solution_hydrogens   geom
_refine_ls_hydrogen_treatment    constr
_refine_ls_extinction_method     none
_refine_ls_extinction_coef       .
_refine_ls_number_reflns         12297
_refine_ls_number_parameters     663
_refine_ls_number_restraints     31
_refine_ls_R_factor_all          0.0239
_refine_ls_R_factor_gt           0.0238
_refine_ls_wR_factor_ref         0.0628
_refine_ls_wR_factor_gt          0.0627
_refine_ls_goodness_of_fit_ref   1.052
_refine_ls_restrained_S_all      1.051
_refine_ls_shift/su_max          0.003
_refine_ls_shift/su_mean         0.000

loop_
_atom_site_label
_atom_site_type_symbol
_atom_site_fract_x
_atom_site_fract_y
_atom_site_fract_z
_atom_site_U_iso_or_equiv
_atom_site_adp_type
_atom_site_occupancy
_atom_site_site_symmetry_order
_atom_site_calc_flag
_atom_site_refinement_flags_posn
_atom_site_refinement_flags_adp
_atom_site_refinement_flags_occupancy
_atom_site_disorder_assembly
_atom_site_disorder_group
Ga1 Ga 0.19603(2) 0.35936(2) 0.73898(2) 0.01169(4) Uani 1 1 d . . . . .
Ga2 Ga 0.31328(2) 0.47253(2) 0.73288(2) 0.01223(4) Uani 1 1 d . . . . .
P1 P 0.20014(2) 0.34748(2) 0.60368(2) 0.01870(6) Uani 1 1 d . . . . .
P2 P 0.33741(2) 0.33057(2) 0.66579(2) 0.01882(6) Uani 1 1 d . . . . .
O1 O 0.24903(3) 0.44685(6) 0.77678(4) 0.01526(15) Uani 1 1 d . . . . .
N1 N 0.19102(4) 0.22985(7) 0.78562(5) 0.01340(17) Uani 1 1 d . . . . .
N2 N 0.12553(4) 0.40923(7) 0.77492(5) 0.01409(18) Uani 1 1 d . . . . .
N3 N 0.31944(4) 0.58906(7) 0.66894(5) 0.01410(18) Uani 1 1 d . . . . .
N4 N 0.36647(4) 0.51880(7) 0.82100(6) 0.01500(18) Uani 1 1 d . . . . .
C1 C 0.15796(5) 0.21275(8) 0.84162(6) 0.0153(2) Uani 1 1 d . . . . .
C2 C 0.12127(5) 0.28154(9) 0.86857(6) 0.0171(2) Uani 1 1 d . . . . .
H2 H 0.106996 0.266725 0.916090 0.020 Uiso 1 1 calc R U . . .
C3 C 0.10304(5) 0.36908(9) 0.83442(6) 0.0158(2) Uani 1 1 d . . . . .
C4 C 0.15633(5) 0.11403(9) 0.87929(7) 0.0204(2) Uani 1 1 d . . . . .
H4A H 0.118920 0.084132 0.864855 0.031 Uiso 1 1 calc R U . . .
H4B H 0.162722 0.121219 0.935516 0.031 Uiso 1 1 calc R U . . .
H4C H 0.186293 0.072920 0.861832 0.031 Uiso 1 1 calc R U . . .
C5 C 0.05333(5) 0.41757(10) 0.86672(7) 0.0236(3) Uani 1 1 d . . . . .
H5A H 0.021852 0.425956 0.825509 0.035 Uiso 1 1 calc R U . . .
H5B H 0.065350 0.480974 0.887868 0.035 Uiso 1 1 calc R U . . .
H5C H 0.040529 0.377239 0.907741 0.035 Uiso 1 1 calc R U . . .
C6 C 0.21535(5) 0.14580(8) 0.75178(6) 0.0144(2) Uani 1 1 d . . . . .
C7 C 0.18047(5) 0.09199(9) 0.69650(7) 0.0173(2) Uani 1 1 d . . . . .
C8 C 0.20162(6) 0.00450(9) 0.67170(7) 0.0227(2) Uani 1 1 d . . . . .
H8 H 0.178541 -0.033922 0.635339 0.027 Uiso 1 1 calc R U . . .
C9 C 0.25575(6) -0.02699(9) 0.69937(8) 0.0260(3) Uani 1 1 d . . . . .
H9 H 0.269085 -0.087819 0.683345 0.031 Uiso 1 1 calc R U . . .
C10 C 0.29061(6) 0.02974(9) 0.75035(8) 0.0229(3) Uani 1 1 d . . . . .
H10 H 0.328329 0.008461 0.767062 0.028 Uiso 1 1 calc R U . . .
C11 C 0.27155(5) 0.11752(8) 0.77774(7) 0.0168(2) Uani 1 1 d . . . . .
C12 C 0.12075(5) 0.12442(10) 0.66408(8) 0.0231(3) Uani 1 1 d . . . . .
H12 H 0.115454 0.192687 0.680960 0.028 Uiso 1 1 calc R U . . .
C13 C 0.07425(6) 0.06259(15) 0.69434(10) 0.0447(4) Uani 1 1 d . . . . .
H13A H 0.036588 0.086196 0.672722 0.067 Uiso 1 1 calc R U . . .
H13B H 0.077533 0.066840 0.750786 0.067 Uiso 1 1 calc R U . . .
H13C H 0.078804 -0.004927 0.678936 0.067 Uiso 1 1 calc R U . . .
C14 C 0.11304(6) 0.12242(11) 0.57576(8) 0.0317(3) Uani 1 1 d . . . . .
H14A H 0.114441 0.055334 0.557838 0.048 Uiso 1 1 calc R U . . .
H14B H 0.143733 0.159700 0.556056 0.048 Uiso 1 1 calc R U . . .
H14C H 0.076015 0.150959 0.556821 0.048 Uiso 1 1 calc R U . . .
C15 C 0.30976(5) 0.17738(9) 0.83613(7) 0.0192(2) Uani 1 1 d . . . . .
H15 H 0.301123 0.247228 0.825283 0.023 Uiso 1 1 calc R U . . .
C16 C 0.29816(6) 0.15667(9) 0.91962(7) 0.0234(3) Uani 1 1 d . . . . .
H16A H 0.259685 0.179071 0.927229 0.035 Uiso 1 1 calc R U . . .
H16B H 0.326375 0.190811 0.955377 0.035 Uiso 1 1 calc R U . . .
H16C H 0.301014 0.086923 0.929488 0.035 Uiso 1 1 calc R U . . .
C17 C 0.37342(5) 0.16133(10) 0.82919(8) 0.0263(3) Uani 1 1 d . . . . .
H17A H 0.380376 0.167272 0.774992 0.039 Uiso 1 1 calc R U . . .
H17B H 0.384562 0.096513 0.848087 0.039 Uiso 1 1 calc R U . . .
H17C H 0.396012 0.209957 0.860064 0.039 Uiso 1 1 calc R U . . .
C18 C 0.09886(5) 0.49516(8) 0.74040(6) 0.0150(2) Uani 1 1 d . . . . .
C19 C 0.05602(5) 0.48446(9) 0.67768(7) 0.0186(2) Uani 1 1 d . . . . .
C20 C 0.02737(5) 0.56716(10) 0.64843(7) 0.0222(2) Uani 1 1 d . . . . .
H20 H -0.002488 0.561119 0.607332 0.027 Uiso 1 1 calc R U . . .
C21 C 0.04168(6) 0.65796(10) 0.67820(8) 0.0246(3) Uani 1 1 d . . . . .
H21 H 0.021561 0.713527 0.657846 0.029 Uiso 1 1 calc R U . . .
C22 C 0.08543(6) 0.66748(9) 0.73777(7) 0.0231(2) Uani 1 1 d . . . . .
H22 H 0.095760 0.730232 0.756743 0.028 Uiso 1 1 calc R U . . .
C23 C 0.11473(5) 0.58704(9) 0.77061(7) 0.0179(2) Uani 1 1 d . . . . .
C24 C 0.0439(3) 0.3809(5) 0.6397(4) 0.0155(10) Uani 0.595(13) 1 d D U P A 1
H24 H 0.078421 0.339812 0.653797 0.019 Uiso 0.595(13) 1 calc R U P A 1
C25 C -0.0058(3) 0.3345(4) 0.6740(2) 0.0373(12) Uani 0.595(13) 1 d D . P A 1
H25A H -0.039439 0.376390 0.665165 0.056 Uiso 0.595(13) 1 calc R U P A 1
H25B H 0.004258 0.325428 0.729654 0.056 Uiso 0.595(13) 1 calc R U P A 1
H25C H -0.014291 0.271506 0.649529 0.056 Uiso 0.595(13) 1 calc R U P A 1
C26 C 0.0329(4) 0.3838(10) 0.5521(4) 0.0244(13) Uani 0.595(13) 1 d D . P A 1
H26A H 0.063802 0.419584 0.531440 0.037 Uiso 0.595(13) 1 calc R U P A 1
H26B H -0.003601 0.416142 0.536715 0.037 Uiso 0.595(13) 1 calc R U P A 1
H26C H 0.031571 0.317645 0.531809 0.037 Uiso 0.595(13) 1 calc R U P A 1
C24' C 0.0343(4) 0.3936(8) 0.6493(6) 0.0218(19) Uani 0.405(13) 1 d D U P A 2
H24' H 0.057901 0.341802 0.677345 0.026 Uiso 0.405(13) 1 calc R U P A 2
C25' C -0.0288(4) 0.3714(7) 0.6576(5) 0.045(2) Uani 0.405(13) 1 d D . P A 2
H25D H -0.053323 0.417411 0.626616 0.067 Uiso 0.405(13) 1 calc R U P A 2
H25E H -0.035421 0.377219 0.711985 0.067 Uiso 0.405(13) 1 calc R U P A 2
H25F H -0.037908 0.305392 0.639666 0.067 Uiso 0.405(13) 1 calc R U P A 2
C26' C 0.0419(7) 0.3846(15) 0.5633(7) 0.030(3) Uani 0.405(13) 1 d D . P A 2
H26D H 0.029291 0.320438 0.544587 0.046 Uiso 0.405(13) 1 calc R U P A 2
H26E H 0.082348 0.393379 0.556262 0.046 Uiso 0.405(13) 1 calc R U P A 2
H26F H 0.019083 0.434398 0.534109 0.046 Uiso 0.405(13) 1 calc R U P A 2
C27 C 0.16085(5) 0.60098(9) 0.83830(7) 0.0214(2) Uani 1 1 d . . . . .
H27 H 0.177098 0.536020 0.853519 0.026 Uiso 1 1 calc R U . . .
C28 C 0.13632(7) 0.64495(12) 0.90852(8) 0.0348(3) Uani 1 1 d . . . . .
H28A H 0.122625 0.710674 0.896040 0.052 Uiso 1 1 calc R U . . .
H28B H 0.166196 0.647225 0.952360 0.052 Uiso 1 1 calc R U . . .
H28C H 0.104477 0.605022 0.921974 0.052 Uiso 1 1 calc R U . . .
C29 C 0.20960(6) 0.66511(10) 0.81626(8) 0.0255(3) Uani 1 1 d . . . . .
H29A H 0.226115 0.636262 0.772406 0.038 Uiso 1 1 calc R U . . .
H29B H 0.239149 0.670446 0.860320 0.038 Uiso 1 1 calc R U . . .
H29C H 0.194724 0.729638 0.801972 0.038 Uiso 1 1 calc R U . . .
C30 C 0.34140(5) 0.67232(8) 0.69923(7) 0.0158(2) Uani 1 1 d . . . . .
C31 C 0.36364(5) 0.68408(8) 0.77610(7) 0.0179(2) Uani 1 1 d . . . . .
H31 H 0.368633 0.748952 0.793595 0.021 Uiso 1 1 calc R U . . .
C32 C 0.37955(5) 0.61183(9) 0.83087(7) 0.0169(2) Uani 1 1 d . . . . .
C33 C 0.34589(5) 0.75967(8) 0.64777(7) 0.0204(2) Uani 1 1 d . . . . .
H33A H 0.377148 0.749948 0.615833 0.031 Uiso 1 1 calc R U . . .
H33B H 0.353521 0.817518 0.679778 0.031 Uiso 1 1 calc R U . . .
H33C H 0.309897 0.768054 0.614392 0.031 Uiso 1 1 calc R U . . .
C34 C 0.41637(6) 0.64651(10) 0.90234(8) 0.0260(3) Uani 1 1 d . . . . .
H34A H 0.453471 0.668053 0.888156 0.039 Uiso 1 1 calc R U . . .
H34B H 0.422136 0.593395 0.939651 0.039 Uiso 1 1 calc R U . . .
H34C H 0.397345 0.700524 0.925472 0.039 Uiso 1 1 calc R U . . .
C35 C 0.31214(5) 0.58694(8) 0.58525(7) 0.0157(2) Uani 1 1 d . . . . .
C36 C 0.36069(5) 0.56962(8) 0.54687(7) 0.0183(2) Uani 1 1 d . . . . .
C37 C 0.35675(6) 0.58904(9) 0.46784(7) 0.0231(3) Uani 1 1 d . . . . .
H37 H 0.389384 0.580246 0.441057 0.028 Uiso 1 1 calc R U . . .
C38 C 0.30607(6) 0.62094(9) 0.42781(7) 0.0252(3) Uani 1 1 d . . . . .
H38 H 0.304633 0.637054 0.374642 0.030 Uiso 1 1 calc R U . . .
C39 C 0.25746(6) 0.62927(9) 0.46551(7) 0.0221(2) Uani 1 1 d . . . . .
H39 H 0.222275 0.646967 0.436920 0.026 Uiso 1 1 calc R U . . .
C40 C 0.25919(5) 0.61210(8) 0.54488(7) 0.0171(2) Uani 1 1 d . . . . .
C41 C 0.41619(5) 0.53057(9) 0.58893(7) 0.0205(2) Uani 1 1 d . . . . .
H41 H 0.407479 0.506702 0.640510 0.025 Uiso 1 1 calc R U . . .
C42 C 0.46300(6) 0.60777(11) 0.60323(9) 0.0313(3) Uani 1 1 d . . . . .
H42A H 0.469273 0.638366 0.554152 0.047 Uiso 1 1 calc R U . . .
H42B H 0.498547 0.577364 0.625970 0.047 Uiso 1 1 calc R U . . .
H42C H 0.451076 0.656897 0.638701 0.047 Uiso 1 1 calc R U . . .
C43 C 0.43787(5) 0.44403(9) 0.54559(8) 0.0240(3) Uani 1 1 d . . . . .
H43A H 0.407799 0.394803 0.538001 0.036 Uiso 1 1 calc R U . . .
H43B H 0.471622 0.416467 0.575765 0.036 Uiso 1 1 calc R U . . .
H43C H 0.448040 0.465443 0.495288 0.036 Uiso 1 1 calc R U . . .
C44 C 0.20546(5) 0.62428(8) 0.58525(7) 0.0178(2) Uani 1 1 d . . . . .
H44 H 0.209248 0.581302 0.631701 0.021 Uiso 1 1 calc R U . . .
C45 C 0.19804(5) 0.72863(9) 0.61311(8) 0.0226(2) Uani 1 1 d . . . . .
H45A H 0.200785 0.773546 0.570170 0.034 Uiso 1 1 calc R U . . .
H45B H 0.228073 0.743446 0.654998 0.034 Uiso 1 1 calc R U . . .
H45C H 0.160525 0.735396 0.631919 0.034 Uiso 1 1 calc R U . . .
C46 C 0.15149(5) 0.59361(9) 0.53369(7) 0.0231(2) Uani 1 1 d . . . . .
H46A H 0.142970 0.641322 0.492414 0.035 Uiso 1 1 calc R U . . .
H46B H 0.119287 0.589769 0.564686 0.035 Uiso 1 1 calc R U . . .
H46C H 0.157696 0.530123 0.510981 0.035 Uiso 1 1 calc R U . . .
C47 C 0.39068(5) 0.45047(8) 0.87851(7) 0.0170(2) Uani 1 1 d . . . . .
C48 C 0.44532(5) 0.41174(9) 0.87167(7) 0.0206(2) Uani 1 1 d . . . . .
C49 C 0.46896(5) 0.34954(9) 0.92975(8) 0.0250(3) Uani 1 1 d . . . . .
H49 H 0.505878 0.323020 0.926741 0.030 Uiso 1 1 calc R U . . .
C50 C 0.43963(6) 0.32586(10) 0.99155(8) 0.0264(3) Uani 1 1 d . . . . .
H50 H 0.456403 0.283125 1.030342 0.032 Uiso 1 1 calc R U . . .
C51 C 0.38579(6) 0.36425(9) 0.99719(7) 0.0235(3) Uani 1 1 d . . . . .
H51 H 0.366046 0.347268 1.039917 0.028 Uiso 1 1 calc R U . . .
C52 C 0.36007(5) 0.42756(9) 0.94101(7) 0.0187(2) Uani 1 1 d . . . . .
C53 C 0.47923(5) 0.43747(10) 0.80504(8) 0.0258(3) Uani 1 1 d . . . . .
H53 H 0.455208 0.481618 0.769395 0.031 Uiso 1 1 calc R U . . .
C54 C 0.53465(7) 0.49119(14) 0.83364(12) 0.0472(4) Uani 1 1 d . . . . .
H54A H 0.554924 0.508519 0.789436 0.071 Uiso 1 1 calc R U . . .
H54B H 0.558976 0.449247 0.868733 0.071 Uiso 1 1 calc R U . . .
H54C H 0.525420 0.550109 0.861001 0.071 Uiso 1 1 calc R U . . .
C55 C 0.49322(6) 0.34798(11) 0.75914(9) 0.0315(3) Uani 1 1 d . . . . .
H55A H 0.457692 0.315059 0.739490 0.047 Uiso 1 1 calc R U . . .
H55B H 0.517212 0.303888 0.792774 0.047 Uiso 1 1 calc R U . . .
H55C H 0.513735 0.367629 0.715739 0.047 Uiso 1 1 calc R U . . .
C56 C 0.30274(5) 0.47385(9) 0.95140(7) 0.0201(2) Uani 1 1 d . . . . .
H56 H 0.288879 0.507807 0.902201 0.024 Uiso 1 1 calc R U . . .
C57 C 0.30967(7) 0.54983(12) 1.01572(9) 0.0362(3) Uani 1 1 d . . . . .
H57A H 0.336388 0.600005 1.002614 0.054 Uiso 1 1 calc R U . . .
H57B H 0.324589 0.518853 1.064406 0.054 Uiso 1 1 calc R U . . .
H57C H 0.272479 0.579245 1.021313 0.054 Uiso 1 1 calc R U . . .
C58 C 0.25748(6) 0.39979(10) 0.96751(8) 0.0279(3) Uani 1 1 d . . . . .
H58A H 0.221037 0.432840 0.971107 0.042 Uiso 1 1 calc R U . . .
H58B H 0.269501 0.366577 1.016295 0.042 Uiso 1 1 calc R U . . .
H58C H 0.252819 0.352372 0.925469 0.042 Uiso 1 1 calc R U . . .
C59 C 0.26918(5) 0.33757(8) 0.63217(7) 0.0181(2) Uani 1 1 d . . . . .

loop_
_atom_site_aniso_label
_atom_site_aniso_U_11
_atom_site_aniso_U_22
_atom_site_aniso_U_33
_atom_site_aniso_U_23
_atom_site_aniso_U_13
_atom_site_aniso_U_12
Ga1 0.01143(7) 0.01192(7) 0.01173(7) -0.00038(5) 0.00130(5) -0.00060(5)
Ga2 0.01135(7) 0.01077(7) 0.01457(7) -0.00100(5) 0.00143(5) -0.00043(5)
P1 0.02146(15) 0.02208(15) 0.01257(13) -0.00038(11) 0.00190(11) -0.00203(11)
P2 0.01939(14) 0.01401(13) 0.02383(15) -0.00350(11) 0.00575(11) 0.00077(11)
O1 0.0144(4) 0.0156(4) 0.0158(4) -0.0031(3) 0.0021(3) -0.0024(3)
N1 0.0144(4) 0.0122(4) 0.0136(4) -0.0004(3) 0.0016(3) -0.0001(3)
N2 0.0130(4) 0.0153(4) 0.0138(4) -0.0002(3) 0.0008(3) 0.0008(3)
N3 0.0147(4) 0.0115(4) 0.0164(4) -0.0004(3) 0.0027(3) -0.0004(3)
N4 0.0126(4) 0.0146(4) 0.0173(4) -0.0017(4) -0.0005(3) 0.0007(3)
C1 0.0162(5) 0.0165(5) 0.0128(5) 0.0004(4) 0.0000(4) -0.0023(4)
C2 0.0184(5) 0.0203(6) 0.0130(5) 0.0009(4) 0.0041(4) -0.0006(4)
C3 0.0133(5) 0.0202(5) 0.0141(5) -0.0028(4) 0.0015(4) -0.0006(4)
C4 0.0250(6) 0.0177(6) 0.0192(6) 0.0033(4) 0.0054(5) -0.0014(5)
C5 0.0222(6) 0.0273(6) 0.0229(6) 0.0029(5) 0.0097(5) 0.0062(5)
C6 0.0178(5) 0.0115(5) 0.0146(5) 0.0008(4) 0.0044(4) -0.0003(4)
C7 0.0184(5) 0.0167(5) 0.0170(5) -0.0011(4) 0.0033(4) -0.0019(4)
C8 0.0267(6) 0.0193(6) 0.0223(6) -0.0070(5) 0.0030(5) -0.0021(5)
C9 0.0309(7) 0.0177(6) 0.0297(7) -0.0064(5) 0.0053(5) 0.0048(5)
C10 0.0215(6) 0.0198(6) 0.0273(6) -0.0006(5) 0.0021(5) 0.0053(5)
C11 0.0181(5) 0.0149(5) 0.0175(5) 0.0013(4) 0.0026(4) 0.0000(4)
C12 0.0186(6) 0.0235(6) 0.0261(6) -0.0086(5) -0.0023(5) -0.0012(5)
C13 0.0218(7) 0.0709(12) 0.0414(9) -0.0038(8) 0.0039(6) -0.0143(7)
C14 0.0331(7) 0.0326(7) 0.0268(7) -0.0019(6) -0.0079(6) -0.0007(6)
C15 0.0178(5) 0.0149(5) 0.0236(6) 0.0009(4) -0.0024(4) 0.0011(4)
C16 0.0261(6) 0.0210(6) 0.0218(6) -0.0010(5) -0.0036(5) 0.0014(5)
C17 0.0183(6) 0.0245(6) 0.0347(7) 0.0009(5) -0.0023(5) 0.0002(5)
C18 0.0127(5) 0.0177(5) 0.0152(5) 0.0008(4) 0.0031(4) 0.0029(4)
C19 0.0161(5) 0.0227(6) 0.0169(5) 0.0028(4) 0.0009(4) -0.0012(4)
C20 0.0167(5) 0.0301(7) 0.0195(6) 0.0044(5) 0.0001(4) 0.0031(5)
C21 0.0238(6) 0.0251(6) 0.0250(6) 0.0046(5) 0.0030(5) 0.0112(5)
C22 0.0263(6) 0.0183(6) 0.0247(6) -0.0024(5) 0.0031(5) 0.0063(5)
C23 0.0176(5) 0.0190(6) 0.0173(5) -0.0022(4) 0.0022(4) 0.0038(4)
C24 0.0161(17) 0.0124(18) 0.0175(18) -0.0045(13) -0.0003(13) -0.0027(16)
C25 0.040(2) 0.043(2) 0.0297(14) -0.0002(14) 0.0053(14) -0.0224(19)
C26 0.029(3) 0.030(2) 0.0137(17) -0.0038(17) -0.002(2) -0.008(2)
C24' 0.029(3) 0.022(3) 0.013(3) -0.002(2) -0.003(2) 0.011(2)
C25' 0.038(3) 0.052(4) 0.047(3) -0.017(3) 0.014(3) -0.026(3)
C26' 0.036(5) 0.025(3) 0.029(4) -0.011(3) -0.003(4) -0.006(3)
C27 0.0242(6) 0.0183(6) 0.0205(6) -0.0046(5) -0.0028(5) 0.0021(5)
C28 0.0376(8) 0.0425(9) 0.0241(7) -0.0137(6) 0.0025(6) -0.0039(6)
C29 0.0233(6) 0.0214(6) 0.0307(7) -0.0053(5) -0.0017(5) 0.0015(5)
C30 0.0127(5) 0.0123(5) 0.0231(6) -0.0007(4) 0.0050(4) 0.0011(4)
C31 0.0165(5) 0.0127(5) 0.0246(6) -0.0043(4) 0.0020(4) -0.0008(4)
C32 0.0128(5) 0.0169(5) 0.0211(6) -0.0049(4) 0.0014(4) -0.0003(4)
C33 0.0228(6) 0.0120(5) 0.0268(6) 0.0004(4) 0.0044(5) -0.0020(4)
C34 0.0275(7) 0.0212(6) 0.0271(7) -0.0056(5) -0.0069(5) -0.0044(5)
C35 0.0201(5) 0.0109(5) 0.0168(5) 0.0005(4) 0.0044(4) -0.0021(4)
C36 0.0204(6) 0.0133(5) 0.0221(6) -0.0015(4) 0.0067(4) -0.0036(4)
C37 0.0291(6) 0.0187(6) 0.0236(6) -0.0010(5) 0.0122(5) -0.0026(5)
C38 0.0371(7) 0.0213(6) 0.0185(6) 0.0025(5) 0.0085(5) -0.0010(5)
C39 0.0282(6) 0.0183(6) 0.0196(6) 0.0028(5) 0.0022(5) 0.0010(5)
C40 0.0214(6) 0.0115(5) 0.0187(5) 0.0010(4) 0.0037(4) -0.0011(4)
C41 0.0170(5) 0.0208(6) 0.0249(6) -0.0038(5) 0.0075(5) -0.0022(4)
C42 0.0206(6) 0.0282(7) 0.0464(8) -0.0148(6) 0.0098(6) -0.0060(5)
C43 0.0201(6) 0.0216(6) 0.0314(7) -0.0044(5) 0.0079(5) 0.0001(5)
C44 0.0184(5) 0.0157(5) 0.0192(5) 0.0024(4) 0.0017(4) 0.0009(4)
C45 0.0229(6) 0.0189(6) 0.0264(6) -0.0009(5) 0.0043(5) 0.0018(5)
C46 0.0210(6) 0.0226(6) 0.0250(6) 0.0010(5) 0.0000(5) -0.0013(5)
C47 0.0162(5) 0.0149(5) 0.0186(5) -0.0028(4) -0.0042(4) 0.0001(4)
C48 0.0158(5) 0.0177(5) 0.0269(6) -0.0033(5) -0.0029(4) -0.0001(4)
C49 0.0185(6) 0.0202(6) 0.0339(7) -0.0027(5) -0.0077(5) 0.0030(5)
C50 0.0283(7) 0.0203(6) 0.0272(6) 0.0016(5) -0.0117(5) 0.0011(5)
C51 0.0277(6) 0.0218(6) 0.0194(6) -0.0004(5) -0.0046(5) -0.0019(5)
C52 0.0202(6) 0.0172(5) 0.0178(5) -0.0033(4) -0.0029(4) -0.0009(4)
C53 0.0169(6) 0.0249(6) 0.0360(7) 0.0015(5) 0.0043(5) 0.0040(5)
C54 0.0314(8) 0.0471(10) 0.0662(12) -0.0187(9) 0.0186(8) -0.0147(7)
C55 0.0263(7) 0.0344(8) 0.0338(7) -0.0040(6) 0.0029(6) 0.0050(6)
C56 0.0229(6) 0.0214(6) 0.0159(5) -0.0024(4) 0.0021(4) 0.0017(5)
C57 0.0334(8) 0.0394(8) 0.0369(8) -0.0200(7) 0.0088(6) -0.0020(6)
C58 0.0233(6) 0.0292(7) 0.0311(7) 0.0013(6) 0.0030(5) -0.0007(5)
C59 0.0266(6) 0.0133(5) 0.0154(5) -0.0026(4) 0.0073(4) -0.0022(4)

_geom_special_details            
;
 All esds (except the esd in the dihedral angle between two l.s. planes)
 are estimated using the full covariance matrix.  The cell esds are taken
 into account individually in the estimation of esds in distances, angles
 and torsion angles; correlations between esds in cell parameters are only
 used when they are defined by crystal symmetry.  An approximate (isotropic)
 treatment of cell esds is used for estimating esds involving l.s. planes.
;

loop_
_geom_bond_atom_site_label_1
_geom_bond_atom_site_label_2
_geom_bond_distance
_geom_bond_site_symmetry_2
_geom_bond_publ_flag
Ga1 O1 1.8082(8) . ?
Ga1 N2 1.9629(9) . ?
Ga1 N1 1.9745(9) . ?
Ga1 P1 2.3767(3) . ?
Ga2 O1 1.8046(8) . ?
Ga2 N3 1.9728(10) . ?
Ga2 N4 1.9773(10) . ?
Ga2 P2 2.3845(3) . ?
P1 C59 1.6516(13) . ?
P2 C59 1.6506(13) . ?
N1 C1 1.3353(14) . ?
N1 C6 1.4491(14) . ?
N2 C3 1.3363(15) . ?
N2 C18 1.4430(14) . ?
N3 C30 1.3451(15) . ?
N3 C35 1.4500(14) . ?
N4 C32 1.3286(15) . ?
N4 C47 1.4471(15) . ?
C1 C2 1.4003(16) . ?
C1 C4 1.5162(16) . ?
C2 C3 1.3947(16) . ?
C3 C5 1.5105(16) . ?
C6 C11 1.4053(16) . ?
C6 C7 1.4072(16) . ?
C7 C8 1.3943(17) . ?
C7 C12 1.5234(17) . ?
C8 C9 1.3818(19) . ?
C9 C10 1.3841(19) . ?
C10 C11 1.3957(17) . ?
C11 C15 1.5252(16) . ?
C12 C13 1.528(2) . ?
C12 C14 1.5302(19) . ?
C15 C17 1.5329(17) . ?
C15 C16 1.5372(17) . ?
C18 C23 1.4089(16) . ?
C18 C19 1.4105(16) . ?
C19 C20 1.3945(17) . ?
C19 C24' 1.424(11) . ?
C19 C24 1.590(7) . ?
C20 C21 1.3850(19) . ?
C21 C22 1.3851(18) . ?
C22 C23 1.3969(17) . ?
C23 C27 1.5245(16) . ?
C24 C25 1.514(6) . ?
C24 C26 1.519(7) . ?
C24' C26' 1.534(10) . ?
C24' C25' 1.540(9) . ?
C27 C29 1.5323(18) . ?
C27 C28 1.5354(18) . ?
C30 C31 1.3929(17) . ?
C30 C33 1.5145(16) . ?
C31 C32 1.4032(17) . ?
C32 C34 1.5144(16) . ?
C35 C40 1.4054(16) . ?
C35 C36 1.4075(16) . ?
C36 C37 1.3964(17) . ?
C36 C41 1.5244(17) . ?
C37 C38 1.386(2) . ?
C38 C39 1.3863(19) . ?
C39 C40 1.3998(17) . ?
C40 C44 1.5236(16) . ?
C41 C43 1.5319(17) . ?
C41 C42 1.5340(17) . ?
C44 C46 1.5325(17) . ?
C44 C45 1.5376(17) . ?
C47 C52 1.4073(17) . ?
C47 C48 1.4105(16) . ?
C48 C49 1.3958(18) . ?
C48 C53 1.5226(18) . ?
C49 C50 1.382(2) . ?
C50 C51 1.3876(19) . ?
C51 C52 1.3998(17) . ?
C52 C56 1.5224(17) . ?
C53 C55 1.5284(19) . ?
C53 C54 1.536(2) . ?
C56 C58 1.5259(18) . ?
C56 C57 1.5314(18) . ?

loop_
_geom_angle_atom_site_label_1
_geom_angle_atom_site_label_2
_geom_angle_atom_site_label_3
_geom_angle
_geom_angle_site_symmetry_1
_geom_angle_site_symmetry_3
_geom_angle_publ_flag
O1 Ga1 N2 102.86(4) . . ?
O1 Ga1 N1 121.75(4) . . ?
N2 Ga1 N1 95.48(4) . . ?
O1 Ga1 P1 107.78(3) . . ?
N2 Ga1 P1 118.03(3) . . ?
N1 Ga1 P1 110.91(3) . . ?
O1 Ga2 N3 121.18(4) . . ?
O1 Ga2 N4 102.86(4) . . ?
N3 Ga2 N4 95.45(4) . . ?
O1 Ga2 P2 107.62(3) . . ?
N3 Ga2 P2 110.97(3) . . ?
N4 Ga2 P2 118.83(3) . . ?
C59 P1 Ga1 81.63(4) . . ?
C59 P2 Ga2 81.39(4) . . ?
Ga2 O1 Ga1 123.63(4) . . ?
C1 N1 C6 116.39(9) . . ?
C1 N1 Ga1 121.85(8) . . ?
C6 N1 Ga1 120.97(7) . . ?
C3 N2 C18 118.28(9) . . ?
C3 N2 Ga1 121.59(8) . . ?
C18 N2 Ga1 120.00(7) . . ?
C30 N3 C35 114.19(9) . . ?
C30 N3 Ga2 121.70(8) . . ?
C35 N3 Ga2 122.95(7) . . ?
C32 N4 C47 118.29(10) . . ?
C32 N4 Ga2 122.08(8) . . ?
C47 N4 Ga2 119.59(7) . . ?
N1 C1 C2 123.81(10) . . ?
N1 C1 C4 121.37(10) . . ?
C2 C1 C4 114.79(10) . . ?
C3 C2 C1 128.15(10) . . ?
N2 C3 C2 124.17(10) . . ?
N2 C3 C5 119.68(10) . . ?
C2 C3 C5 116.11(10) . . ?
C11 C6 C7 122.04(10) . . ?
C11 C6 N1 119.50(10) . . ?
C7 C6 N1 118.37(10) . . ?
C8 C7 C6 117.97(11) . . ?
C8 C7 C12 119.13(11) . . ?
C6 C7 C12 122.89(10) . . ?
C9 C8 C7 120.81(12) . . ?
C8 C9 C10 120.25(12) . . ?
C9 C10 C11 121.44(12) . . ?
C10 C11 C6 117.29(11) . . ?
C10 C11 C15 120.76(11) . . ?
C6 C11 C15 121.90(10) . . ?
C7 C12 C13 111.99(12) . . ?
C7 C12 C14 111.68(11) . . ?
C13 C12 C14 109.13(11) . . ?
C11 C15 C17 112.23(10) . . ?
C11 C15 C16 112.16(10) . . ?
C17 C15 C16 109.01(10) . . ?
C23 C18 C19 121.42(11) . . ?
C23 C18 N2 120.04(10) . . ?
C19 C18 N2 118.53(10) . . ?
C20 C19 C18 118.21(11) . . ?
C20 C19 C24' 117.1(4) . . ?
C18 C19 C24' 124.1(4) . . ?
C20 C19 C24 121.9(3) . . ?
C18 C19 C24 119.8(3) . . ?
C21 C20 C19 121.18(11) . . ?
C20 C21 C22 119.78(12) . . ?
C21 C22 C23 121.59(12) . . ?
C22 C23 C18 117.75(11) . . ?
C22 C23 C27 119.57(11) . . ?
C18 C23 C27 122.66(10) . . ?
C25 C24 C26 110.9(5) . . ?
C25 C24 C19 109.1(4) . . ?
C26 C24 C19 113.4(7) . . ?
C19 C24' C26' 109.5(10) . . ?
C19 C24' C25' 117.1(6) . . ?
C26' C24' C25' 107.2(8) . . ?
C23 C27 C29 111.60(11) . . ?
C23 C27 C28 111.62(11) . . ?
C29 C27 C28 109.24(11) . . ?
N3 C30 C31 124.37(11) . . ?
N3 C30 C33 119.88(10) . . ?
C31 C30 C33 115.68(10) . . ?
C30 C31 C32 127.95(11) . . ?
N4 C32 C31 124.04(11) . . ?
N4 C32 C34 121.06(11) . . ?
C31 C32 C34 114.82(10) . . ?
C40 C35 C36 121.74(11) . . ?
C40 C35 N3 119.88(10) . . ?
C36 C35 N3 118.02(10) . . ?
C37 C36 C35 117.89(11) . . ?
C37 C36 C41 120.13(11) . . ?
C35 C36 C41 121.98(11) . . ?
C38 C37 C36 121.14(12) . . ?
C37 C38 C39 119.85(12) . . ?
C38 C39 C40 121.29(12) . . ?
C39 C40 C35 117.63(11) . . ?
C39 C40 C44 120.20(11) . . ?
C35 C40 C44 122.13(10) . . ?
C36 C41 C43 110.72(10) . . ?
C36 C41 C42 113.20(11) . . ?
C43 C41 C42 110.51(10) . . ?
C40 C44 C46 112.05(10) . . ?
C40 C44 C45 112.25(10) . . ?
C46 C44 C45 109.19(10) . . ?
C52 C47 C48 122.02(11) . . ?
C52 C47 N4 119.14(10) . . ?
C48 C47 N4 118.80(11) . . ?
C49 C48 C47 117.80(12) . . ?
C49 C48 C53 119.76(11) . . ?
C47 C48 C53 122.42(11) . . ?
C50 C49 C48 121.18(12) . . ?
C49 C50 C51 120.28(12) . . ?
C50 C51 C52 121.13(13) . . ?
C51 C52 C47 117.60(11) . . ?
C51 C52 C56 119.98(11) . . ?
C47 C52 C56 122.31(11) . . ?
C48 C53 C55 111.85(11) . . ?
C48 C53 C54 111.33(12) . . ?
C55 C53 C54 109.65(12) . . ?
C52 C56 C58 112.74(10) . . ?
C52 C56 C57 110.57(11) . . ?
C58 C56 C57 110.18(11) . . ?
P2 C59 P1 176.48(8) . . ?

_refine_diff_density_max         0.379
_refine_diff_density_min         -0.411
_refine_diff_density_rms         0.050

_shelx_res_file                  
;
TITL mks_018m in P2(1)/c
    mks_018m.res
    created by SHELXL-2017/1 at 10:58:23 on 29-Oct-2020
CELL 1.54178 23.54230 13.81810 17.43030 90.0000 96.3710 90.0000
ZERR 4.00 0.00100 0.00060 0.00080 0.0000 0.0011 0.0000
LATT 1
SYMM -X, 1/2+Y, 1/2-Z
SFAC C H GA N O P
UNIT 236 328 8 16 4 8
TEMP -173.150
SIZE 0.192 0.221 0.221
L.S. 16
ACTA
LIST 6
FMAP 2
PLAN 20
SADI c24 c25 c24 c26 c24' c25' c24' c26'
SADI c25 c26 c25' c26'
RIGU c24 c25 c26 c24' c25' c26'
SIMU c24 c24'
WGHT    0.030100    3.183200
FVAR       0.08422   0.59458
GA1   3    0.196030    0.359362    0.738976    11.00000    0.01143    0.01192 =
         0.01173   -0.00038    0.00130   -0.00060
GA2   3    0.313280    0.472527    0.732878    11.00000    0.01135    0.01077 =
         0.01457   -0.00100    0.00143   -0.00043
P1    6    0.200140    0.347482    0.603675    11.00000    0.02146    0.02208 =
         0.01257   -0.00038    0.00190   -0.00203
P2    6    0.337414    0.330571    0.665786    11.00000    0.01939    0.01401 =
         0.02383   -0.00350    0.00575    0.00077
O1    5    0.249026    0.446845    0.776782    11.00000    0.01444    0.01560 =
         0.01582   -0.00313    0.00208   -0.00237
N1    4    0.191022    0.229853    0.785618    11.00000    0.01440    0.01221 =
         0.01361   -0.00039    0.00157   -0.00011
N2    4    0.125529    0.409233    0.774921    11.00000    0.01303    0.01534 =
         0.01376   -0.00023    0.00080    0.00084
N3    4    0.319440    0.589057    0.668936    11.00000    0.01468    0.01146 =
         0.01639   -0.00040    0.00269   -0.00038
N4    4    0.366475    0.518798    0.821004    11.00000    0.01258    0.01463 =
         0.01731   -0.00169   -0.00050    0.00068
C1    1    0.157963    0.212748    0.841621    11.00000    0.01622    0.01654 =
         0.01278    0.00039    0.00003   -0.00230
C2    1    0.121267    0.281543    0.868575    11.00000    0.01841    0.02029 =
         0.01300    0.00087    0.00410   -0.00056
AFIX  43
H2    2    0.106996    0.266725    0.916090    11.00000   -1.20000
AFIX   0
C3    1    0.103039    0.369084    0.834423    11.00000    0.01325    0.02017 =
         0.01406   -0.00276    0.00146   -0.00061
C4    1    0.156330    0.114026    0.879286    11.00000    0.02504    0.01772 =
         0.01923    0.00332    0.00542   -0.00138
AFIX 137
H4A   2    0.118920    0.084132    0.864855    11.00000   -1.50000
H4B   2    0.162722    0.121219    0.935516    11.00000   -1.50000
H4C   2    0.186293    0.072920    0.861832    11.00000   -1.50000
AFIX   0
C5    1    0.053328    0.417571    0.866721    11.00000    0.02215    0.02727 =
         0.02294    0.00288    0.00970    0.00624
AFIX 137
H5A   2    0.021852    0.425956    0.825509    11.00000   -1.50000
H5B   2    0.065350    0.480974    0.887868    11.00000   -1.50000
H5C   2    0.040529    0.377239    0.907741    11.00000   -1.50000
AFIX   0
C6    1    0.215354    0.145797    0.751784    11.00000    0.01779    0.01151 =
         0.01458    0.00085    0.00444   -0.00027
C7    1    0.180471    0.091993    0.696496    11.00000    0.01836    0.01671 =
         0.01702   -0.00105    0.00330   -0.00186
C8    1    0.201623    0.004504    0.671701    11.00000    0.02669    0.01933 =
         0.02226   -0.00696    0.00301   -0.00212
AFIX  43
H8    2    0.178541   -0.033922    0.635339    11.00000   -1.20000
AFIX   0
C9    1    0.255749   -0.026994    0.699372    11.00000    0.03095    0.01771 =
         0.02973   -0.00636    0.00533    0.00478
AFIX  43
H9    2    0.269085   -0.087819    0.683345    11.00000   -1.20000
AFIX   0
C10   1    0.290608    0.029736    0.750350    11.00000    0.02150    0.01985 =
         0.02733   -0.00056    0.00214    0.00526
AFIX  43
H10   2    0.328329    0.008461    0.767062    11.00000   -1.20000
AFIX   0
C11   1    0.271552    0.117516    0.777738    11.00000    0.01811    0.01487 =
         0.01754    0.00127    0.00264    0.00005
C12   1    0.120749    0.124425    0.664076    11.00000    0.01861    0.02353 =
         0.02614   -0.00859   -0.00228   -0.00122
AFIX  13
H12   2    0.115454    0.192687    0.680960    11.00000   -1.20000
AFIX   0
C13   1    0.074249    0.062589    0.694344    11.00000    0.02181    0.07093 =
         0.04138   -0.00378    0.00393   -0.01428
AFIX 137
H13A  2    0.036588    0.086196    0.672722    11.00000   -1.50000
H13B  2    0.077533    0.066840    0.750786    11.00000   -1.50000
H13C  2    0.078804   -0.004927    0.678936    11.00000   -1.50000
AFIX   0
C14   1    0.113042    0.122425    0.575759    11.00000    0.03312    0.03256 =
         0.02680   -0.00186   -0.00793   -0.00068
AFIX 137
H14A  2    0.114441    0.055334    0.557838    11.00000   -1.50000
H14B  2    0.143733    0.159700    0.556056    11.00000   -1.50000
H14C  2    0.076015    0.150959    0.556821    11.00000   -1.50000
AFIX   0
C15   1    0.309763    0.177383    0.836125    11.00000    0.01784    0.01495 =
         0.02363    0.00090   -0.00243    0.00109
AFIX  13
H15   2    0.301123    0.247228    0.825283    11.00000   -1.20000
AFIX   0
C16   1    0.298158    0.156670    0.919621    11.00000    0.02607    0.02100 =
         0.02178   -0.00101   -0.00362    0.00145
AFIX 137
H16A  2    0.259685    0.179071    0.927229    11.00000   -1.50000
H16B  2    0.326375    0.190811    0.955377    11.00000   -1.50000
H16C  2    0.301014    0.086923    0.929488    11.00000   -1.50000
AFIX   0
C17   1    0.373418    0.161334    0.829192    11.00000    0.01832    0.02455 =
         0.03473    0.00087   -0.00233    0.00017
AFIX 137
H17A  2    0.380376    0.167272    0.774992    11.00000   -1.50000
H17B  2    0.384562    0.096513    0.848087    11.00000   -1.50000
H17C  2    0.396012    0.209957    0.860064    11.00000   -1.50000
AFIX   0
C18   1    0.098860    0.495158    0.740398    11.00000    0.01265    0.01767 =
         0.01515    0.00084    0.00314    0.00288
C19   1    0.056017    0.484457    0.677685    11.00000    0.01608    0.02267 =
         0.01694    0.00280    0.00091   -0.00125
C20   1    0.027374    0.567163    0.648426    11.00000    0.01668    0.03010 =
         0.01952    0.00442    0.00005    0.00307
AFIX  43
H20   2   -0.002488    0.561119    0.607332    11.00000   -1.20000
AFIX   0
C21   1    0.041683    0.657964    0.678204    11.00000    0.02378    0.02506 =
         0.02495    0.00460    0.00298    0.01119
AFIX  43
H21   2    0.021561    0.713527    0.657846    11.00000   -1.20000
AFIX   0
C22   1    0.085430    0.667483    0.737767    11.00000    0.02631    0.01834 =
         0.02465   -0.00238    0.00309    0.00632
AFIX  43
H22   2    0.095760    0.730232    0.756743    11.00000   -1.20000
AFIX   0
C23   1    0.114726    0.587037    0.770608    11.00000    0.01765    0.01895 =
         0.01727   -0.00220    0.00222    0.00384
PART 1 21
C24   1    0.043870    0.380892    0.639679    21.00000    0.01608    0.01237 =
         0.01751   -0.00446   -0.00034   -0.00266
AFIX  13
H24   2    0.078421    0.339812    0.653797    21.00000   -1.20000
AFIX   0
C25   1   -0.005777    0.334460    0.674036    21.00000    0.03961    0.04300 =
         0.02974   -0.00025    0.00530   -0.02243
AFIX 137
H25A  2   -0.039439    0.376390    0.665165    21.00000   -1.50000
H25B  2    0.004258    0.325428    0.729654    21.00000   -1.50000
H25C  2   -0.014291    0.271506    0.649529    21.00000   -1.50000
AFIX   0
C26   1    0.032940    0.383826    0.552141    21.00000    0.02908    0.02952 =
         0.01369   -0.00383   -0.00205   -0.00771
AFIX 137
H26A  2    0.063802    0.419584    0.531440    21.00000   -1.50000
H26B  2   -0.003601    0.416142    0.536715    21.00000   -1.50000
H26C  2    0.031571    0.317645    0.531809    21.00000   -1.50000
AFIX   0
PART 2  -21
C24'  1    0.034273    0.393552    0.649259   -21.00000    0.02903    0.02234 =
         0.01283   -0.00218   -0.00331    0.01118
AFIX  13
H24'  2    0.057901    0.341802    0.677345   -21.00000   -1.20000
AFIX   0
C25'  1   -0.028829    0.371379    0.657643   -21.00000    0.03797    0.05168 =
         0.04678   -0.01709    0.01420   -0.02579
AFIX 137
H25D  2   -0.053323    0.417411    0.626616   -21.00000   -1.50000
H25E  2   -0.035421    0.377219    0.711985   -21.00000   -1.50000
H25F  2   -0.037908    0.305392    0.639666   -21.00000   -1.50000
AFIX   0
C26'  1    0.041941    0.384637    0.563293   -21.00000    0.03605    0.02494 =
         0.02856   -0.01057   -0.00302   -0.00635
AFIX 137
H26D  2    0.029291    0.320438    0.544587   -21.00000   -1.50000
H26E  2    0.082348    0.393379    0.556262   -21.00000   -1.50000
H26F  2    0.019083    0.434398    0.534109   -21.00000   -1.50000
AFIX   0
PART 0
C27   1    0.160849    0.600984    0.838303    11.00000    0.02422    0.01830 =
         0.02047   -0.00456   -0.00284    0.00212
AFIX  13
H27   2    0.177098    0.536020    0.853519    11.00000   -1.20000
AFIX   0
C28   1    0.136318    0.644952    0.908519    11.00000    0.03762    0.04250 =
         0.02411   -0.01366    0.00252   -0.00386
AFIX 137
H28A  2    0.122625    0.710674    0.896040    11.00000   -1.50000
H28B  2    0.166196    0.647225    0.952360    11.00000   -1.50000
H28C  2    0.104477    0.605022    0.921974    11.00000   -1.50000
AFIX   0
C29   1    0.209603    0.665111    0.816264    11.00000    0.02327    0.02144 =
         0.03074   -0.00535   -0.00167    0.00149
AFIX 137
H29A  2    0.226115    0.636262    0.772406    11.00000   -1.50000
H29B  2    0.239149    0.670446    0.860320    11.00000   -1.50000
H29C  2    0.194724    0.729638    0.801972    11.00000   -1.50000
AFIX   0
C30   1    0.341402    0.672317    0.699230    11.00000    0.01275    0.01230 =
         0.02313   -0.00069    0.00496    0.00107
C31   1    0.363635    0.684076    0.776102    11.00000    0.01646    0.01265 =
         0.02455   -0.00435    0.00196   -0.00079
AFIX  43
H31   2    0.368633    0.748952    0.793595    11.00000   -1.20000
AFIX   0
C32   1    0.379555    0.611832    0.830872    11.00000    0.01275    0.01692 =
         0.02106   -0.00492    0.00138   -0.00027
C33   1    0.345888    0.759666    0.647768    11.00000    0.02281    0.01204 =
         0.02684    0.00040    0.00437   -0.00199
AFIX 137
H33A  2    0.377148    0.749948    0.615833    11.00000   -1.50000
H33B  2    0.353521    0.817518    0.679778    11.00000   -1.50000
H33C  2    0.309897    0.768054    0.614392    11.00000   -1.50000
AFIX   0
C34   1    0.416375    0.646510    0.902342    11.00000    0.02749    0.02117 =
         0.02712   -0.00557   -0.00693   -0.00436
AFIX 137
H34A  2    0.453471    0.668053    0.888156    11.00000   -1.50000
H34B  2    0.422136    0.593395    0.939651    11.00000   -1.50000
H34C  2    0.397345    0.700524    0.925472    11.00000   -1.50000
AFIX   0
C35   1    0.312138    0.586937    0.585252    11.00000    0.02011    0.01087 =
         0.01677    0.00053    0.00440   -0.00214
C36   1    0.360687    0.569615    0.546870    11.00000    0.02038    0.01333 =
         0.02205   -0.00151    0.00670   -0.00362
C37   1    0.356751    0.589044    0.467839    11.00000    0.02907    0.01875 =
         0.02364   -0.00103    0.01223   -0.00256
AFIX  43
H37   2    0.389384    0.580246    0.441057    11.00000   -1.20000
AFIX   0
C38   1    0.306066    0.620935    0.427805    11.00000    0.03715    0.02126 =
         0.01845    0.00254    0.00845   -0.00098
AFIX  43
H38   2    0.304633    0.637054    0.374642    11.00000   -1.20000
AFIX   0
C39   1    0.257455    0.629265    0.465509    11.00000    0.02821    0.01828 =
         0.01960    0.00284    0.00222    0.00100
AFIX  43
H39   2    0.222275    0.646967    0.436920    11.00000   -1.20000
AFIX   0
C40   1    0.259193    0.612104    0.544883    11.00000    0.02138    0.01149 =
         0.01867    0.00099    0.00369   -0.00107
C41   1    0.416195    0.530570    0.588934    11.00000    0.01700    0.02076 =
         0.02489   -0.00383    0.00748   -0.00221
AFIX  13
H41   2    0.407479    0.506702    0.640510    11.00000   -1.20000
AFIX   0
C42   1    0.462999    0.607770    0.603230    11.00000    0.02064    0.02819 =
         0.04642   -0.01475    0.00981   -0.00602
AFIX 137
H42A  2    0.469273    0.638366    0.554152    11.00000   -1.50000
H42B  2    0.498547    0.577364    0.625970    11.00000   -1.50000
H42C  2    0.451076    0.656897    0.638701    11.00000   -1.50000
AFIX   0
C43   1    0.437866    0.444026    0.545594    11.00000    0.02014    0.02160 =
         0.03136   -0.00436    0.00785    0.00007
AFIX 137
H43A  2    0.407799    0.394803    0.538001    11.00000   -1.50000
H43B  2    0.471622    0.416467    0.575765    11.00000   -1.50000
H43C  2    0.448040    0.465443    0.495288    11.00000   -1.50000
AFIX   0
C44   1    0.205459    0.624278    0.585254    11.00000    0.01842    0.01571 =
         0.01919    0.00243    0.00173    0.00090
AFIX  13
H44   2    0.209248    0.581302    0.631701    11.00000   -1.20000
AFIX   0
C45   1    0.198038    0.728627    0.613111    11.00000    0.02289    0.01895 =
         0.02644   -0.00090    0.00433    0.00182
AFIX 137
H45A  2    0.200785    0.773546    0.570170    11.00000   -1.50000
H45B  2    0.228073    0.743446    0.654998    11.00000   -1.50000
H45C  2    0.160525    0.735396    0.631919    11.00000   -1.50000
AFIX   0
C46   1    0.151489    0.593609    0.533686    11.00000    0.02096    0.02265 =
         0.02502    0.00097   -0.00003   -0.00126
AFIX 137
H46A  2    0.142970    0.641322    0.492414    11.00000   -1.50000
H46B  2    0.119287    0.589769    0.564686    11.00000   -1.50000
H46C  2    0.157696    0.530123    0.510981    11.00000   -1.50000
AFIX   0
C47   1    0.390677    0.450468    0.878509    11.00000    0.01622    0.01491 =
         0.01864   -0.00276   -0.00421    0.00012
C48   1    0.445319    0.411738    0.871673    11.00000    0.01579    0.01775 =
         0.02694   -0.00326   -0.00288   -0.00010
C49   1    0.468962    0.349544    0.929753    11.00000    0.01850    0.02021 =
         0.03391   -0.00273   -0.00770    0.00300
AFIX  43
H49   2    0.505878    0.323020    0.926741    11.00000   -1.20000
AFIX   0
C50   1    0.439634    0.325864    0.991552    11.00000    0.02829    0.02029 =
         0.02725    0.00158   -0.01170    0.00108
AFIX  43
H50   2    0.456403    0.283125    1.030342    11.00000   -1.20000
AFIX   0
C51   1    0.385791    0.364248    0.997194    11.00000    0.02773    0.02184 =
         0.01935   -0.00041   -0.00459   -0.00190
AFIX  43
H51   2    0.366046    0.347268    1.039917    11.00000   -1.20000
AFIX   0
C52   1    0.360071    0.427564    0.941010    11.00000    0.02019    0.01717 =
         0.01775   -0.00329   -0.00290   -0.00086
C53   1    0.479226    0.437466    0.805041    11.00000    0.01686    0.02494 =
         0.03601    0.00147    0.00429    0.00399
AFIX  13
H53   2    0.455208    0.481618    0.769395    11.00000   -1.20000
AFIX   0
C54   1    0.534649    0.491195    0.833640    11.00000    0.03136    0.04709 =
         0.06620   -0.01873    0.01858   -0.01470
AFIX 137
H54A  2    0.554924    0.508519    0.789436    11.00000   -1.50000
H54B  2    0.558976    0.449247    0.868733    11.00000   -1.50000
H54C  2    0.525420    0.550109    0.861001    11.00000   -1.50000
AFIX   0
C55   1    0.493222    0.347984    0.759144    11.00000    0.02632    0.03441 =
         0.03380   -0.00401    0.00287    0.00501
AFIX 137
H55A  2    0.457692    0.315059    0.739490    11.00000   -1.50000
H55B  2    0.517212    0.303888    0.792774    11.00000   -1.50000
H55C  2    0.513735    0.367629    0.715739    11.00000   -1.50000
AFIX   0
C56   1    0.302741    0.473854    0.951403    11.00000    0.02287    0.02138 =
         0.01594   -0.00241    0.00207    0.00169
AFIX  13
H56   2    0.288879    0.507807    0.902201    11.00000   -1.20000
AFIX   0
C57   1    0.309673    0.549828    1.015724    11.00000    0.03344    0.03945 =
         0.03695   -0.02003    0.00876   -0.00204
AFIX 137
H57A  2    0.336388    0.600005    1.002614    11.00000   -1.50000
H57B  2    0.324589    0.518853    1.064406    11.00000   -1.50000
H57C  2    0.272479    0.579245    1.021313    11.00000   -1.50000
AFIX   0
C58   1    0.257476    0.399787    0.967509    11.00000    0.02332    0.02924 =
         0.03108    0.00126    0.00300   -0.00068
AFIX 137
H58A  2    0.221037    0.432840    0.971107    11.00000   -1.50000
H58B  2    0.269501    0.366577    1.016295    11.00000   -1.50000
H58C  2    0.252819    0.352372    0.925469    11.00000   -1.50000
AFIX   0
C59   1    0.269177    0.337575    0.632173    11.00000    0.02662    0.01329 =
         0.01543   -0.00265    0.00734   -0.00220
HKLF 4


REM  mks_018m in P2(1)/c
REM R1 =  0.0238 for   12245 Fo > 4sig(Fo)  and  0.0239 for all   12297 data
REM    663 parameters refined using     31 restraints

END

WGHT      0.0301      3.1833

REM Highest difference peak  0.379,  deepest hole -0.411,  1-sigma level  0.050
Q1    1   0.0427  0.4762  0.8463  11.00000  0.05    0.38
Q2    1   0.3892  0.5517  0.5689  11.00000  0.05    0.32
Q3    1   0.1577  0.1626  0.8609  11.00000  0.05    0.31
Q4    1   0.3881  0.7559  0.7811  11.00000  0.05    0.30
Q5    1   0.1093  0.5406  0.7515  11.00000  0.05    0.29
Q6    1   0.1518  0.1053  0.6803  11.00000  0.05    0.29
Q7    1   0.1940  0.2756  0.7647  11.00000  0.05    0.29
Q8    1   0.2900  0.1472  0.8061  11.00000  0.05    0.29
Q9    1   0.3764  0.6425  0.7945  11.00000  0.05    0.29
Q10   1   0.3769  0.4007  0.9721  11.00000  0.05    0.28
Q11   1   0.2593  0.6183  0.5072  11.00000  0.05    0.28
Q12   1   0.3369  0.5791  0.5654  11.00000  0.05    0.28
Q13   1   0.1382  0.5933  0.8046  11.00000  0.05    0.28
Q14   1   0.3595  0.5805  0.5101  11.00000  0.05    0.28
Q15   1   0.1901  0.0436  0.6911  11.00000  0.05    0.27
Q16   1   0.1346  0.2444  0.8450  11.00000  0.05    0.27
Q17   1   0.1995  0.1192  0.7204  11.00000  0.05    0.27
Q18   1   0.4639  0.4227  0.8364  11.00000  0.05    0.27
Q19   1   0.1125  0.3154  0.8446  11.00000  0.05    0.27
Q20   1   0.4284  0.4890  0.5698  11.00000  0.05    0.27
;
_shelx_res_checksum              31699

_shelx_hkl_file                  
;
   0   0  -1    0.04    0.01
   0   0  -1    0.02    0.01
   0   0   1    0.07    0.01
   0   0   1    0.04    0.01
   0   0  -2  885.78   25.55
   0   0   3    0.09    0.02
   0   0  -3    0.07    0.02
   0   0  -3    0.05    0.02
   0   0   3    0.03    0.02
   0   0   3    0.02    0.02
   0   0  -3    0.06    0.03
   0   0  -3    0.05    0.02
   0   0   4   23.27    0.72
   0   0   4   23.69    0.73
   0   0  -4   23.79    0.71
   0   0  -4   25.14    0.73
   0   0   4   23.93    0.74
   0   0  -5    0.08    0.03
   0   0   5    0.03    0.03
   0   0   5    0.03    0.04
   0   0   5    0.06    0.03
   0   0  -5    0.03    0.04
   0   0  -6   73.42    2.14
   0   0  -6   74.41    2.10
   0   0   6   74.66    2.16
   0   0   6   70.95    2.12
   0   0   6   71.08    2.15
   0   0   6   72.16    2.12
   0   0  -6   73.33    2.11
   0   0  -7    0.10    0.05
   0   0   7    0.02    0.07
   0   0  -7    0.02    0.03
   0   0   7    0.07    0.05
   0   0   7    0.06    0.04
   0   0  -7    0.02    0.05
   0   0   7    0.15    0.06
   0   0  -8   20.58    0.66
   0   0   8   21.09    0.73
   0   0  -8   20.36    0.65
   0   0  -8   19.99    0.62
   0   0   8   20.76    0.69
   0   0   8   20.84    0.72
   0   0   8   20.47    0.67
   0   0  -9    0.00    0.07
   0   0   9    0.09    0.07
   0   0  -9    0.11    0.06
   0   0   9    0.18    0.04
   0   0   9    0.14    0.07
   0   0   9    0.02    0.11
   0   0   9    0.02    0.05
   0   0  -9    0.09    0.03
   0   0 -10  186.05    5.30
   0   0  10  187.69    5.40
   0   0  10  175.87    5.37
   0   0 -10  183.09    5.24
   0   0  10  186.89    5.25
   0   0  10  188.11    5.30
   0   0 -10  190.34    5.34
   0   0  10  186.17    5.40
   0   0 -10  183.15    5.29
   0   0  11    0.12    0.07
   0   0  11   -0.05    0.08
   0   0 -11    0.05    0.03
   0   0 -11    0.07    0.08
   0   0 -11    0.24    0.12
   0   0  11    0.03    0.03
   0   0  11   -0.01    0.03
   0   0 -11    0.02    0.04
   0   0  11    0.13    0.20
   0   0  12  127.68    3.73
   0   0 -12  127.41    3.70
   0   0  12  128.04    3.60
   0   0  12  121.76    3.58
   0   0 -12  123.83    3.59
   0   0 -12  123.52    3.57
   0   0 -12  123.36    3.61
   0   0 -12  126.22    3.58
   0   0  12  125.21    4.01
   0   0 -12  130.66    3.67
   0   0 -13    0.01    0.03
   0   0  13    0.27    0.22
   0   0 -13    0.09    0.05
   0   0  13    0.15    0.09
   0   0 -13    0.07    0.14
   0   0 -13    0.02    0.03
   0   0 -13    0.07    0.04
   0   0  13   -0.07    0.05
   0   0 -13    0.03    0.02
   0   0  13    0.03    0.03
   0   0  13   -0.04    0.13
   0   0 -14   60.98    1.76
   0   0  14   62.06    2.03
   0   0  14   63.17    1.97
   0   0 -14   62.03    1.78
   0   0 -14   62.08    1.77
   0   0 -14   60.82    1.87
   0   0 -14   60.61    1.92
   0   0  14   63.56    1.80
   0   0  14   59.58    2.30
   0   0 -14   53.62    1.85
   0   0 -15   -0.02    0.03
   0   0  15    0.04    0.05
   0   0  15   -0.25    0.24
   0   0 -15    0.05    0.07
   0   0  15   -0.05    0.32
   0   0  15    0.12    0.11
   0   0  15    0.04    0.03
   0   0 -15   -0.21    0.27
   0   0 -15   -0.02    0.03
   0   0 -15    0.01    0.02
   0   0  16    2.04    0.13
   0   0 -16    2.32    0.19
   0   0  16    1.74    0.38
   0   0  16    1.99    0.12
   0   0  16    1.43    0.21
   0   0 -16    2.03    0.11
   0   0 -16    1.99    0.10
   0   0 -16    2.06    0.12
   0   0  16    1.83    0.46
   0   0  16    1.73    0.86
   0   0 -16    1.87    0.12
   0   0  17    1.08    0.63
   0   0 -17    0.04    0.03
   0   0 -17    0.08    0.08
   0   0 -17    0.06    0.02
   0   0  17    0.07    0.19
   0   0 -17    0.04    0.03
   0   0  17    0.04    0.03
   0   0 -18   16.05    0.61
   0   0  18   15.20    0.71
   0   0 -18   15.43    0.52
   0   0 -18   15.74    0.50
   0   0  18   15.43    0.51
   0   0  19    0.04    0.03
   0   0  19   -0.38    0.23
   0   0 -19   -0.02    0.02
   0   0 -19    0.03    0.11
   0   0 -19    0.07    0.04
   0   0  20    4.89    0.24
   0   0  20    4.99    0.23
   0   0 -20    4.76    0.18
   0   0 -20    4.67    0.18
   0   0  20    4.88    0.19
   0   0 -21    0.02    0.02
   0   0 -21    0.01    0.02
   0   0  21    0.03    0.02
   0   0  21   -0.04    0.05
   0   0  22    7.01    0.22
   0   0 -22    6.75    0.24
   0   1   0    0.02    0.01
   0   1   0    0.05    0.01
   0   1   0    0.04    0.01
   0  -1   0    0.03    0.02
   0  -1   0    0.08    0.02
   0  -1   0    0.05    0.01
   0  -1   0    0.07    0.01
   0   1  -1   25.54    0.73
   0   1   1   25.59    0.72
   0   1  -1   23.69    0.73
   0   1   1   24.86    0.73
   0   1   1   22.12    0.72
   0   1   1   24.72    0.73
   0   1   1   26.32    0.72
   0   1   1   25.69    0.71
   0  -1  -1   25.21    0.72
   0  -1   1   25.48    0.72
   0  -1  -1   25.42    0.73
   0  -1  -1   25.74    0.71
   0  -1  -1   24.27    0.73
   0  -1   1   26.04    0.73
   0  -1   1   26.02    0.74
   0  -1  -1   24.29    0.72
   0  -1   1   25.08    0.73
   0  -1   1   22.83    0.72
   0   1   2   30.28    0.86
   0   1  -2   29.85    0.89
   0   1   2   30.94    0.88
   0   1   2   28.61    0.87
   0   1  -2   28.53    0.86
   0   1   2   29.31    0.86
   0   1   2   29.93    0.90
   0   1   2   29.65    0.86
   0   1  -2   31.48    0.88
   0   1  -2   29.78    0.86
   0  -1   2   28.96    0.87
   0  -1  -2   28.89    0.86
   0  -1  -2   30.40    0.86
   0  -1   2   30.15    0.88
   0  -1  -2   30.60    0.88
   0  -1   2   32.57    0.86
   0  -1  -2   29.23    0.86
   0  -1   2   28.92    0.90
   0   1  -3   11.81    0.34
   0   1   3   11.21    0.38
   0   1  -3   11.34    0.36
   0   1  -3   11.00    0.35
   0   1   3   11.65    0.35
   0   1   3   11.19    0.37
   0  -1  -3   11.35    0.35
   0  -1  -3   11.42    0.37
   0  -1   3   11.26    0.37
   0  -1   3   10.62    0.36
   0  -1   3   11.17    0.36
   0  -1   3   11.37    0.37
   0  -1   3   11.75    0.35
   0   1  -4    0.32    0.04
   0   1   4    0.43    0.06
   0   1   4    0.31    0.05
   0   1  -4    0.42    0.05
   0   1   4    0.44    0.05
   0  -1   4    0.46    0.06
   0  -1   4    0.55    0.06
   0  -1  -4    0.41    0.04
   0  -1   4    0.67    0.07
   0  -1   4    0.40    0.06
   0  -1   4    0.43    0.05
   0   1   5   49.87    1.48
   0   1   5   50.22    1.51
   0   1  -5   48.72    1.46
   0   1   5   51.53    1.49
   0   1  -5   51.45    1.48
   0   1  -5   51.51    1.47
   0  -1   5   51.61    1.51
   0  -1  -5   49.98    1.49
   0  -1  -5   48.43    1.46
   0  -1   5   49.58    1.48
   0  -1   5   52.23    1.51
   0  -1   5   51.61    1.48
   0  -1  -5   50.44    1.50
   0   1   6    7.73    0.29
   0   1  -6    7.64    0.27
   0   1   6    8.01    0.30
   0   1  -6    8.06    0.28
   0   1   6    7.96    0.33
   0   1  -6    7.92    0.30
   0  -1   6    8.01    0.29
   0  -1   6    7.83    0.32
   0  -1  -6    8.08    0.31
   0  -1  -6    8.07    0.28
   0  -1   6    7.97    0.30
   0  -1  -6    7.57    0.30
   0  -1   6    8.01    0.33
   0   1  -7   33.46    1.02
   0   1   7   35.79    1.12
   0   1  -7   33.95    1.05
   0   1   7   34.63    1.05
   0   1  -7   34.04    1.01
   0   1   7   33.67    1.05
   0  -1  -7   33.08    1.02
   0  -1   7   35.96    1.12
   0  -1  -7   33.17    1.06
   0  -1  -7   33.80    1.07
   0  -1   7   33.62    1.05
   0  -1   7   33.91    1.09
   0  -1   7   34.77    1.04
   0   1   8    7.91    0.32
   0   1   8    7.70    0.36
   0   1   8    7.84    0.32
   0   1  -8    7.86    0.26
   0   1  -8    7.88    0.32
   0   1  -8    7.75    0.29
   0   1  -8    7.80    0.29
   0  -1   8    7.72    0.35
   0  -1  -8    8.17    0.35
   0  -1   8    8.45    0.37
   0  -1  -8    8.05    0.33
   0  -1  -8    7.38    0.26
   0  -1   8    7.61    0.32
   0  -1  -8    8.26    0.30
   0   1   9   17.67    0.67
   0   1  -9   17.21    0.56
   0   1   9   17.14    0.55
   0   1   9   18.40    0.63
   0   1  -9   17.55    0.62
   0   1  -9   17.84    0.59
   0   1  -9   17.50    0.54
   0   1   9   17.99    0.61
   0   1   9   18.65    0.69
   0  -1   9   19.41    0.68
   0  -1  -9   17.71    0.59
   0  -1   9   17.48    0.66
   0  -1   9   17.72    0.55
   0  -1  -9   17.57    0.65
   0  -1   9   17.56    0.63
   0  -1  -9   17.56    0.54
   0  -1  -9   18.15    0.62
   0   1 -10    0.14    0.03
   0   1  10    0.34    0.10
   0   1 -10    0.06    0.07
   0   1 -10    0.22    0.06
   0   1  10    0.23    0.16
   0   1  10    0.24    0.10
   0   1  10    0.14    0.04
   0   1  10    0.14    0.08
   0  -1 -10    0.11    0.05
   0  -1  10    0.18    0.14
   0  -1  10    0.15    0.04
   0  -1 -10    0.11    0.03
   0  -1  10    0.15    0.07
   0  -1  10    0.19    0.09
   0  -1 -10    0.33    0.11
   0   1  11   76.95    2.33
   0   1  11   75.00    2.32
   0   1 -11   76.88    2.25
   0   1 -11   73.91    2.18
   0   1  11   72.37    2.15
   0   1 -11   73.62    2.20
   0   1  11   73.01    2.25
   0   1 -11   69.59    2.16
   0   1 -11   75.77    2.13
   0   1  11   72.79    2.14
   0   1  11   74.05    2.21
   0  -1 -11   76.22    2.24
   0  -1  11   74.72    2.31
   0  -1  11   79.32    2.31
   0  -1  11   77.39    2.51
   0  -1 -11   69.49    2.16
   0  -1 -11   75.25    2.13
   0  -1  11   76.51    2.27
   0  -1  11   72.81    2.14
   0  -1  11   72.00    2.15
   0  -1 -11   73.93    2.20
   0  -1 -11   70.71    2.19
   0   1  12    0.09    0.13
   0   1 -12    0.27    0.11
   0   1  12    0.27    0.09
   0   1 -12    0.32    0.04
   0   1  12    0.22    0.04
   0   1  12    0.30    0.05
   0   1 -12    0.25    0.04
   0   1 -12    0.41    0.05
   0   1  12   -0.20    0.30
   0   1 -12    0.23    0.04
   0  -1  12    0.12    0.18
   0  -1 -12    0.25    0.04
   0  -1  12    0.20    0.08
   0  -1  12    0.28    0.14
   0  -1  12    0.27    0.05
   0  -1 -12    0.21    0.04
   0  -1  12   -0.23    0.28
   0  -1 -12    0.24    0.04
   0  -1 -12    0.27    0.07
   0  -1 -12    0.26    0.12
   0  -1 -12    0.30    0.05
   0  -1  12    0.24    0.04
   0   1 -13   47.47    1.42
   0   1 -13   50.15    1.56
   0   1  13   47.83    1.57
   0   1  13   48.63    1.87
   0   1  13   49.05    1.44
   0   1 -13   47.23    1.41
   0   1  13   49.76    1.66
   0   1 -13   48.62    1.51
   0   1 -13   49.19    1.45
   0   1 -13   48.25    1.43
   0  -1 -13   47.17    1.54
   0  -1 -13   48.13    1.51
   0  -1  13   47.93    1.44
   0  -1 -13   48.28    1.41
   0  -1 -13   47.93    1.42
   0  -1  13   49.36    1.65
   0  -1  13   48.48    1.58
   0  -1  13   48.79    1.89
   0  -1 -13   47.08    1.45
   0  -1 -13   47.84    1.43
   0   1  14   22.53    0.85
   0   1 -14   21.87    0.67
   0   1 -14   21.62    0.69
   0   1 -14   22.15    0.85
   0   1 -14   22.43    0.78
   0   1  14   22.40    1.17
   0   1 -14   22.46    0.68
   0   1  14   21.56    0.93
   0   1 -14   22.67    0.72
   0   1  14   22.31    0.70
   0  -1 -14   21.98    0.67
   0  -1  14   21.91    0.93
   0  -1 -14   21.82    0.84
   0  -1 -14   22.39    0.68
   0  -1  14   20.93    0.69
   0  -1 -14   21.72    0.69
   0  -1  14   22.55    0.70
   0  -1  14   21.89    1.15
   0  -1 -14   21.87    0.78
   0  -1 -14   21.35    0.72
   0  -1  14   21.74    0.86
   0   1 -15  109.41    3.23
   0   1  15  103.31    3.15
   0   1  15  109.32    3.32
   0   1  15  108.66    3.72
   0   1 -15  110.71    3.13
   0   1 -15  109.36    3.15
   0   1 -15  111.53    3.10
   0   1  15  108.99    3.42
   0  -1  15  111.04    3.55
   0  -1  15  110.40    3.41
   0  -1 -15  109.41    3.23
   0  -1 -15  107.22    3.10
   0  -1  15  112.69    3.14
   0  -1  15  107.38    3.72
   0  -1 -15  110.19    3.15
   0  -1  15  107.61    3.33
   0  -1 -15  109.95    3.13
   0  -1  15   99.65    3.17
   0   1 -16   35.42    1.06
   0   1 -16   37.13    1.09
   0   1 -16   36.48    1.11
   0   1  16   36.56    1.29
   0   1 -16   35.81    1.20
   0   1  16   37.79    1.11
   0   1 -16   34.96    1.07
   0   1  16   33.59    1.43
   0   1  16   34.62    1.69
   0  -1 -16   36.46    1.20
   0  -1  16   35.53    1.70
   0  -1 -16   35.95    1.06
   0  -1  16   38.92    1.68
   0  -1 -16   37.69    1.10
   0  -1  16   36.19    1.30
   0  -1 -16   36.65    1.12
   0  -1  16   34.44    1.41
   0  -1 -16   35.50    1.07
   0  -1  16   37.22    1.11
   0   1  17   14.61    0.49
   0   1 -17   14.29    0.59
   0   1  17   13.88    0.47
   0   1 -17   14.16    0.47
   0   1 -17   13.54    0.43
   0   1  17   12.59    1.49
   0   1 -17   14.03    0.49
   0  -1  17   14.19    0.72
   0  -1  17   14.26    0.48
   0  -1 -17   15.95    0.62
   0  -1 -17   14.46    0.47
   0  -1 -17   13.94    0.44
   0  -1 -17   14.37    0.49
   0   1 -18    2.05    0.20
   0   1 -18    2.30    0.13
   0   1  18    2.17    0.29
   0   1 -18    2.31    0.12
   0   1  18    2.32    0.13
   0  -1 -18    2.32    0.13
   0  -1 -18    2.10    0.20
   0  -1  18    2.45    0.29
   0  -1 -18    2.26    0.12
   0  -1  18    2.33    0.13
   0   1 -19   16.71    0.55
   0   1  19   16.62    0.53
   0   1 -19   15.35    0.62
   0   1 -19   16.66    0.52
   0  -1 -19   16.74    0.54
   0  -1  19   16.46    0.53
   0  -1 -19   16.34    0.62
   0  -1 -19   16.53    0.52
   0  -1  19   16.15    0.75
   0   1 -20    5.55    0.20
   0   1 -20    5.54    0.19
   0   1  20    5.50    0.20
   0   1  20    5.33    0.26
   0  -1  20    5.24    0.24
   0  -1 -20    5.46    0.20
   0  -1  20    5.55    0.21
   0  -1 -20    5.47    0.19
   0   1  21   20.41    0.60
   0   1 -21   19.37    0.60
   0   1 -21   19.59    0.58
   0   1  21   20.08    0.65
   0  -1  21   20.43    0.63
   0  -1  21   21.35    0.63
   0  -1  21   20.46    0.60
   0  -1 -21   19.37    0.60
   0  -1 -21   19.52    0.58
   0  -1  21   18.61    0.62
   0   1  22    9.31    0.31
   0   1  22   10.06    0.30
   0   1 -22    9.88    0.30
   0  -1  22    9.90    0.30
   0   2   0  371.84   11.34
   0   2   1    3.08    0.14
   0   2   1    2.73    0.11
   0   2  -1    2.42    0.13
   0   2  -1    2.86    0.13
   0   2   1    2.83    0.12
   0   2   1    2.89    0.12
   0   2   1    2.94    0.12
   0   2   1    2.84    0.12
   0   2  -1    2.58    0.10
   0  -2   1    2.82    0.13
   0  -2  -1    2.83    0.13
   0  -2  -1    2.58    0.11
   0  -2   1    2.62    0.10
   0  -2   1    2.72    0.13
   0  -2  -1    2.93    0.11
   0   2   2   30.83    0.89
   0   2   2   31.23    0.89
   0   2   2   29.51    0.91
   0   2  -2   30.13    0.90
   0   2   2   29.24    0.89
   0   2  -2   29.77    0.92
   0   2  -2   30.09    0.90
   0   2   2   31.79    0.92
   0  -2  -2   29.53    0.90
   0  -2   2   30.77    0.90
   0  -2   2   31.00    0.93
   0  -2   2   30.98    0.90
   0  -2  -2   31.66    0.88
   0  -2  -2   28.52    0.88
   0  -2   2   30.13    0.92
   0  -2   2   30.72    0.89
   0   2  -3   30.49    0.89
   0   2   3   29.88    0.93
   0   2   3   30.93    0.90
   0   2  -3   30.09    0.91
   0   2   3   31.37    0.94
   0   2   3   29.88    0.90
   0   2   3   30.46    0.92
   0   2  -3   30.82    0.94
   0  -2   3   29.41    0.93
   0  -2  -3   31.35    0.92
   0  -2  -3   29.81    0.90
   0  -2   3   31.20    0.92
   0  -2   3   30.50    0.91
   0  -2   3   30.97    0.95
   0   2   4  173.49    4.87
   0   2  -4  175.96    4.86
   0   2  -4  170.86    4.92
   0   2   4  170.50    4.90
   0   2   4  173.29    4.87
   0   2   4  172.29    4.89
   0   2   4  164.78    4.87
   0   2  -4  170.10    4.88
   0  -2   4  179.63    4.95
   0  -2  -4  165.64    4.90
   0  -2   4  174.35    4.88
   0  -2   4  172.17    4.91
   0  -2  -4  170.66    4.87
   0  -2  -4  172.47    4.86
   0  -2   4  172.17    4.90
   0   2   5  108.33    3.14
   0   2  -5  107.57    3.11
   0   2   5  111.12    3.12
   0   2  -5  110.01    3.07
   0   2  -5  107.67    3.08
   0   2   5  108.27    3.09
   0   2   5  106.05    3.10
   0  -2   5  111.37    3.14
   0  -2  -5  103.91    3.09
   0  -2   5  107.05    3.13
   0  -2   5  107.88    3.11
   0  -2  -5  110.19    3.13
   0   2   6   21.90    0.75
   0   2   6   22.13    0.71
   0   2  -6   22.53    0.71
   0   2   6   21.79    0.72
   0   2  -6   22.20    0.69
   0  -2  -6   23.05    0.74
   0  -2   6   22.40    0.75
   0  -2   6   22.90    0.74
   0  -2   6   22.60    0.72
   0  -2  -6   22.01    0.73
   0  -2  -6   22.66    0.69
   0   2   7   53.38    1.64
   0   2  -7   52.07    1.56
   0   2   7   54.22    1.61
   0   2   7   52.17    1.59
   0  -2  -7   52.39    1.57
   0  -2   7   54.38    1.64
   0  -2   7   52.14    1.63
   0  -2  -7   53.51    1.62
   0  -2  -7   54.26    1.63
   0  -2   7   54.79    1.60
   0   2   8    1.18    0.08
   0   2   8    1.13    0.13
   0   2  -8    1.10    0.09
   0   2  -8    1.08    0.07
   0   2   8    1.29    0.15
   0   2  -8    1.13    0.12
   0   2   8    1.63    0.13
   0  -2   8    1.20    0.12
   0  -2   8    1.00    0.17
   0  -2   8    1.15    0.13
   0  -2  -8    1.08    0.13
   0  -2  -8    1.22    0.08
   0  -2  -8    1.07    0.09
   0  -2   8    1.12    0.08
   0  -2  -8    1.25    0.13
   0   2   9  207.63    5.92
   0   2  -9  199.72    5.82
   0   2   9  210.06    6.00
   0   2   9  205.82    5.92
   0   2  -9  206.88    5.92
   0   2   9  206.79    5.98
   0   2  -9  204.49    5.88
   0  -2  -9  205.78    5.83
   0  -2  -9  201.82    5.94
   0  -2  -9  202.09    5.96
   0  -2   9  214.26    5.96
   0  -2   9  213.92    5.93
   0  -2   9  205.11    6.11
   0  -2  -9  204.24    5.88
   0  -2   9  205.82    5.97
   0   2  10   15.48    0.57
   0   2 -10   14.43    0.48
   0   2 -10   14.42    0.47
   0   2  10   15.03    0.62
   0   2  10   16.30    0.60
   0   2 -10   15.51    0.57
   0   2  10   14.85    0.48
   0   2 -10   15.00    0.47
   0   2 -10   15.13    0.53
   0  -2 -10   15.71    0.61
   0  -2  10   15.58    0.58
   0  -2 -10   15.17    0.48
   0  -2 -10   14.05    0.47
   0  -2 -10   14.37    0.49
   0  -2  10   14.84    0.74
   0  -2  10   14.88    0.48
   0  -2  10   14.96    0.61
   0  -2 -10   15.57    0.53
   0  -2  10   16.35    0.64
   0  -2 -10   15.63    0.59
   0   2 -11    1.74    0.09
   0   2  11    2.03    0.23
   0   2  11    1.59    0.13
   0   2  11    1.62    0.16
   0   2  11    1.70    0.20
   0   2  11    1.98    0.30
   0   2  11    1.70    0.10
   0   2 -11    1.68    0.10
   0   2 -11    1.93    0.19
   0   2 -11    1.58    0.11
   0   2 -11    1.71    0.13
   0   2 -11    1.79    0.10
   0  -2  11    1.59    0.11
   0  -2  11    1.90    0.18
   0  -2 -11    1.56    0.10
   0  -2  11    1.73    0.10
   0  -2 -11    1.70    0.09
   0  -2  11    1.82    0.21
   0  -2 -11    1.80    0.14
   0  -2 -11    1.73    0.10
   0  -2 -11    1.60    0.11
   0  -2  11    1.85    0.30
   0  -2 -11    1.69    0.20
   0  -2  11    1.97    0.27
   0  -2 -11    1.96    0.24
   0   2  12    1.39    0.21
   0   2  12   -0.08    0.35
   0   2 -12    1.52    0.20
   0   2 -12    1.22    0.09
   0   2  12    1.31    0.27
   0   2  12    1.21    0.10
   0   2 -12    1.25    0.07
   0   2 -12    1.23    0.09
   0   2 -12    1.36    0.13
   0   2 -12    1.38    0.09
   0   2  12    0.94    0.13
   0   2  12    1.22    0.09
   0  -2 -12    1.28    0.10
   0  -2  12    0.10    0.28
   0  -2  12    1.02    0.14
   0  -2 -12    1.16    0.09
   0  -2  12    1.04    0.18
   0  -2  12    1.42    0.09
   0  -2 -12    1.10    0.12
   0  -2 -12    1.22    0.08
   0  -2  12    1.08    0.27
   0  -2 -12    1.25    0.22
   0  -2 -12    1.19    0.07
   0  -2  12    1.08    0.09
   0  -2 -12    1.27    0.18
   0   2 -13    0.13    0.04
   0   2  13    0.27    0.11
   0   2  13    0.31    0.24
   0   2 -13    0.27    0.05
   0   2 -13    0.16    0.04
   0   2 -13    0.22    0.08
   0   2 -13    0.16    0.03
   0   2 -13    0.06    0.13
   0   2  13    0.17    0.04
   0   2  13    0.11    0.14
   0  -2  13    0.22    0.25
   0  -2 -13    0.21    0.05
   0  -2 -13    0.15    0.03
   0  -2 -13    0.19    0.07
   0  -2 -13    0.10    0.03
   0  -2  13    0.20    0.04
   0  -2  13    0.24    0.15
   0  -2 -13    0.24    0.15
   0  -2 -13    0.35    0.06
   0  -2  13    0.12    0.09
   0   2 -14    2.61    0.13
   0   2  14    2.64    0.15
   0   2 -14    2.38    0.14
   0   2 -14    2.54    0.12
   0   2 -14    2.25    0.22
   0   2  14    2.84    0.41
   0   2 -14    2.72    0.29
   0   2  14    2.90    0.49
   0   2  14    2.97    0.36
   0   2 -14    2.90    0.15
   0  -2  14    2.28    0.43
   0  -2 -14    2.17    0.22
   0  -2  14    2.78    0.15
   0  -2  14    2.73    0.32
   0  -2 -14    2.76    0.16
   0  -2 -14    2.59    0.12
   0  -2 -14    2.73    0.13
   0  -2  14    2.71    0.32
   0  -2 -14    2.63    0.14
   0   2 -15    7.61    0.28
   0   2 -15    7.29    0.29
   0   2  15    7.36    0.42
   0   2 -15    6.88    0.35
   0   2 -15    5.82    0.53
   0   2  15    7.60    0.29
   0   2 -15    7.25    0.25
   0   2  15    7.72    0.57
   0   2 -15    6.95    0.27
   0   2  15    6.69    0.76
   0  -2  15    7.82    0.76
   0  -2 -15    7.32    0.25
   0  -2  15    7.69    0.78
   0  -2  15    7.16    0.54
   0  -2 -15    7.52    0.28
   0  -2 -15    6.85    0.26
   0  -2  15    7.28    0.44
   0  -2  15    7.64    0.29
   0  -2 -15    6.89    0.35
   0  -2 -15    7.27    0.30
   0   2 -16    0.79    0.06
   0   2  16    0.16    0.39
   0   2 -16    0.94    0.14
   0   2 -16    0.83    0.08
   0   2  16    0.80    0.17
   0   2  16    0.74    0.09
   0   2  16    0.80    0.08
   0   2  16    1.70    0.48
   0   2 -16    0.88    0.08
   0  -2 -16    0.80    0.06
   0  -2  16    0.51    0.37
   0  -2 -16    0.96    0.09
   0  -2 -16    0.69    0.12
   0  -2  16    1.30    0.49
   0  -2  16    0.92    0.18
   0  -2 -16    0.80    0.08
   0  -2  16    1.57    0.58
   0  -2  16    0.84    0.08
   0   2 -17    0.70    0.07
   0   2 -17    0.52    0.12
   0   2  17    0.85    0.21
   0   2 -17    0.63    0.05
   0   2  17    0.61    0.07
   0   2 -17    0.66    0.07
   0  -2  17    0.76    0.08
   0  -2 -17    0.65    0.07
   0  -2 -17    0.62    0.07
   0  -2 -17    0.70    0.13
   0  -2 -17    0.61    0.05
   0  -2  17    0.67    0.20
   0   2 -18    0.01    0.03
   0   2  18    0.11    0.18
   0   2  18    0.05    0.04
   0   2  18    0.00    0.02
   0   2 -18    0.03    0.03
   0   2 -18   -0.06    0.10
   0  -2  18    0.15    0.17
   0  -2 -18    0.00    0.09
   0  -2 -18    0.05    0.03
   0  -2  18    0.00    0.02
   0  -2 -18    0.00    0.03
   0   2 -19    1.91    0.11
   0   2 -19    2.07    0.10
   0   2  19    1.96    0.11
   0   2  19    2.16    0.15
   0  -2  19    1.94    0.11
   0  -2 -19    1.91    0.10
   0  -2 -19    1.97    0.11
   0  -2  19    1.85    0.18
   0   2 -20    4.28    0.17
   0   2  20    4.34    0.17
   0   2 -20    4.26    0.16
   0  -2 -20    4.32    0.16
   0  -2  20    4.49    0.17
   0  -2  20    4.21    0.20
   0  -2 -20    4.19    0.17
   0   2  21    1.39    0.07
   0   2  21    1.38    0.11
   0   2 -21    1.31    0.07
   0  -2 -21    1.25    0.06
   0  -2 -21    1.35    0.07
   0  -2  21    1.23    0.07
   0  -2  21    1.51    0.10
   0  -2  21    1.50    0.07
   0   2  22   10.98    0.37
   0   3   0    0.02    0.02
   0   3   0    0.02    0.05
   0   3   0    0.03    0.05
   0   3   0   -0.01    0.02
   0   3   0    0.03    0.03
   0  -3   0    0.03    0.02
   0  -3   0    0.08    0.03
   0  -3   0    0.00    0.04
   0  -3   0    0.03    0.03
   0   3  -1  121.31    3.53
   0   3  -1  126.58    3.62
   0   3  -1  125.74    3.55
   0   3   1  123.06    3.55
   0   3   1  124.77    3.56
   0   3   1  125.49    3.55
   0   3  -1  125.49    3.56
   0   3   1  122.86    3.53
   0   3   1  121.55    3.58
   0  -3   1  124.17    3.58
   0  -3   1  126.10    3.53
   0  -3  -1  119.49    3.53
   0  -3  -1  131.78    3.56
   0  -3   1  125.58    3.54
   0  -3  -1  120.16    3.55
   0  -3  -1  121.64    3.58
   0  -3   1  131.05    3.56
   0   3  -2    0.11    0.04
   0   3   2    0.18    0.04
   0   3  -2    0.09    0.05
   0   3  -2    0.14    0.03
   0   3   2    0.25    0.06
   0   3  -2    0.07    0.02
   0   3   2    0.18    0.05
   0   3   2    0.10    0.03
   0   3   2    0.05    0.03
   0  -3   2    0.11    0.04
   0  -3   2    0.06    0.05
   0  -3  -2    0.04    0.03
   0  -3   2    0.11    0.03
   0  -3  -2    0.10    0.04
   0  -3   2    0.10    0.04
   0  -3   2    0.08    0.04
   0  -3  -2    0.20    0.04
   0   3  -3  252.85    7.35
   0   3  -3  248.11    7.28
   0   3   3  265.08    7.29
   0   3   3  257.68    7.33
   0   3   3  256.80    7.35
   0   3  -3  249.53    7.27
   0   3   3  252.09    7.29
   0   3  -3  264.14    7.31
   0  -3   3  256.44    7.34
   0  -3  -3  251.27    7.29
   0  -3  -3  265.96    7.27
   0  -3   3  260.41    7.28
   0  -3  -3  251.62    7.32
   0  -3   3  264.38    7.32
   0  -3   3  267.37    7.30
   0  -3   3  267.92    7.35
   0   3   4   57.36    1.69
   0   3   4   55.07    1.65
   0   3  -4   60.61    1.67
   0   3   4   57.64    1.65
   0   3   4   62.46    1.73
   0   3   4   55.90    1.65
   0   3  -4   56.87    1.73
   0   3   4   55.04    1.69
   0   3  -4   55.80    1.64
   0  -3   4   55.83    1.70
   0  -3   4   56.04    1.67
   0  -3  -4   55.93    1.65
   0  -3   4   54.76    1.68
   0  -3   4   56.31    1.64
   0  -3  -4   56.96    1.69
   0  -3  -4   56.10    1.64
   0  -3   4   56.84    1.73
   0   3  -5    2.12    0.11
   0   3   5    2.12    0.18
   0   3   5    2.31    0.15
   0   3   5    2.21    0.12
   0   3   5    2.05    0.12
   0   3  -5    2.12    0.13
   0   3  -5    2.10    0.19
   0   3   5    2.26    0.15
   0  -3   5    2.10    0.11
   0  -3   5    2.10    0.14
   0  -3  -5    2.12    0.14
   0  -3   5    2.18    0.13
   0  -3  -5    2.17    0.12
   0  -3   5    2.19    0.16
   0  -3   5    2.20    0.19
   0  -3  -5    2.12    0.11
   0   3   6    4.84    0.20
   0   3   6    4.75    0.26
   0   3   6    4.80    0.24
   0   3   6    4.77    0.29
   0   3  -6    4.71    0.19
   0   3   6    4.65    0.21
   0  -3  -6    4.79    0.24
   0  -3   6    4.82    0.28
   0  -3   6    5.03    0.26
   0  -3   6    4.90    0.30
   0  -3  -6    4.67    0.19
   0  -3   6    4.91    0.22
   0   3  -7    2.04    0.11
   0   3   7    1.91    0.17
   0   3  -7    2.07    0.15
   0   3   7    1.86    0.21
   0   3   7    2.08    0.16
   0   3  -7    1.85    0.09
   0   3   7    2.15    0.14
   0  -3  -7    1.83    0.09
   0  -3   7    2.09    0.16
   0  -3   7    2.04    0.18
   0  -3  -7    1.96    0.12
   0  -3  -7    2.01    0.17
   0  -3   7    2.15    0.23
   0  -3  -7    2.15    0.16
   0   3  -8    2.67    0.18
   0   3  -8    2.42    0.11
   0   3  -8    2.45    0.14
   0   3   8    2.15    0.19
   0   3   8    2.37    0.12
   0   3   8    2.50    0.19
   0   3   8    2.38    0.30
   0   3   8    2.55    0.16
   0  -3  -8    2.63    0.20
   0  -3  -8    2.29    0.13
   0  -3  -8    2.41    0.11
   0  -3   8    2.36    0.17
   0  -3   8    2.34    0.22
   0  -3   8    2.46    0.12
   0  -3   8    2.11    0.18
   0  -3  -8    2.77    0.19
   0  -3   8    2.50    0.26
   0   3  -9   26.69    0.84
   0   3   9   27.29    0.88
   0   3  -9   26.48    0.79
   0   3   9   26.72    0.95
   0   3  -9   26.51    0.89
   0   3   9   27.11    0.90
   0   3   9   25.44    0.80
   0  -3  -9   26.58    0.84
   0  -3   9   27.72    1.07
   0  -3   9   25.99    0.83
   0  -3   9   26.07    0.92
   0  -3  -9   25.88    0.79
   0  -3  -9   25.78    0.92
   0  -3  -9   27.19    0.93
   0  -3   9   28.12    0.94
   0  -3   9   26.82    0.90
   0  -3   9   25.45    0.80
   0   3 -10    0.09    0.05
   0   3  10    0.02    0.09
   0   3  10    0.20    0.05
   0   3  10    0.08    0.02
   0   3  10    0.09    0.10
   0   3 -10    0.19    0.04
   0   3  10    0.15    0.07
   0   3 -10    0.14    0.03
   0   3 -10    0.09    0.08
   0  -3 -10    0.12    0.03
   0  -3  10    0.14    0.08
   0  -3  10    0.11    0.04
   0  -3  10    0.15    0.08
   0  -3  10    0.07    0.16
   0  -3 -10    0.18    0.06
   0  -3  10    0.11    0.16
   0  -3  10    0.21    0.06
   0  -3 -10    0.13    0.08
   0  -3  10    0.18    0.03
   0  -3 -10   -0.11    0.10
   0  -3 -10    0.18    0.04
   0   3 -11    1.74    0.19
   0   3 -11    1.38    0.10
   0   3  11    1.24    0.17
   0   3  11    1.62    0.21
   0   3  11    1.37    0.10
   0   3 -11    1.64    0.08
   0   3  11    1.57    0.10
   0   3  11    1.55    0.16
   0   3 -11    1.38    0.09
   0   3 -11    1.62    0.13
   0   3 -11    1.43    0.09
   0  -3  11    1.63    0.20
   0  -3  11    1.61    0.13
   0  -3  11    1.40    0.29
   0  -3  11    1.59    0.10
   0  -3 -11    1.36    0.20
   0  -3  11    1.45    0.17
   0  -3 -11    1.49    0.10
   0  -3 -11    1.59    0.13
   0  -3  11    1.39    0.26
   0  -3 -11    1.51    0.08
   0  -3 -11    1.24    0.19
   0  -3 -11    1.53    0.09
   0   3 -12   13.10    0.42
   0   3  12   12.38    0.42
   0   3 -12   13.29    0.56
   0   3  12   12.37    0.57
   0   3 -12   12.51    0.41
   0   3 -12   12.73    0.42
   0   3  12   13.25    0.44
   0   3  12   12.82    0.62
   0   3 -12   13.14    0.49
   0   3 -12   12.43    0.43
   0   3  12   12.27    0.52
   0  -3  12   11.85    0.41
   0  -3  12   12.61    0.76
   0  -3 -12   12.45    0.59
   0  -3 -12   12.21    0.48
   0  -3 -12   12.67    0.42
   0  -3  12   12.72    0.59
   0  -3 -12   12.36    0.44
   0  -3 -12   12.44    0.42
   0  -3  12   12.54    0.43
   0  -3 -12   12.99    0.41
   0  -3 -12   12.67    0.60
   0  -3  12   13.15    0.56
   0   3  13   11.87    0.41
   0   3 -13   11.92    0.47
   0   3 -13   11.18    0.53
   0   3  13   11.97    0.61
   0   3 -13   11.27    0.39
   0   3 -13   12.02    0.46
   0   3 -13   11.35    0.41
   0   3  13   11.33    0.52
   0   3 -13   11.61    0.38
   0  -3 -13   10.52    0.53
   0  -3 -13   11.92    0.42
   0  -3 -13   11.46    0.39
   0  -3 -13   11.26    0.46
   0  -3 -13   11.48    0.63
   0  -3  13   12.14    0.41
   0  -3 -13   11.88    0.38
   0  -3  13   10.85    0.54
   0  -3  13   11.97    0.59
   0  -3  13   12.15    0.80
   0   3 -14   18.58    0.59
   0   3 -14   19.17    0.69
   0   3  14   19.32    0.75
   0   3  14   18.03    0.86
   0   3 -14   18.59    0.57
   0   3  14   18.82    1.07
   0   3 -14   18.58    0.77
   0   3 -14   18.04    0.61
   0   3 -14   18.68    0.58
   0   3  14   18.56    0.61
   0  -3 -14   18.17    0.57
   0  -3  14   17.78    0.56
   0  -3 -14   19.66    0.68
   0  -3  14   18.73    0.99
   0  -3  14   17.94    1.07
   0  -3  14   18.77    0.77
   0  -3 -14   18.01    0.59
   0  -3 -14   18.68    0.58
   0  -3  14   17.52    0.82
   0  -3 -14   17.69    0.61
   0  -3  14   17.97    0.60
   0   3  15    9.83    0.67
   0   3 -15   10.53    0.35
   0   3 -15    8.87    0.59
   0   3 -15    9.79    0.32
   0   3 -15    9.30    0.43
   0   3 -15    9.95    0.36
   0   3  15    9.48    0.49
   0   3  15    9.77    0.87
   0   3 -15    9.20    0.33
   0   3  15   10.00    0.36
   0  -3 -15    9.70    0.43
   0  -3  15   10.09    0.36
   0  -3 -15    9.56    0.33
   0  -3  15    9.44    0.83
   0  -3  15    9.35    0.62
   0  -3 -15    9.98    0.37
   0  -3 -15    9.80    0.32
   0  -3  15    8.68    0.86
   0  -3  15    9.05    0.51
   0  -3 -15   10.20    0.35
   0   3 -16   11.06    0.38
   0   3  16   11.71    1.10
   0   3 -16   10.62    0.34
   0   3  16   11.36    0.54
   0   3 -16   11.36    0.48
   0   3 -16   10.36    0.39
   0   3  16    7.91    0.82
   0  -3 -16   10.50    0.34
   0  -3  16   10.48    0.38
   0  -3 -16   10.75    0.46
   0  -3 -16   10.93    0.40
   0  -3  16   10.74    0.57
   0  -3  16   10.45    0.77
   0  -3 -16   10.87    0.38
   0   3 -17    0.87    0.15
   0   3  17    0.68    0.07
   0   3  17    0.60    0.19
   0   3 -17    0.76    0.07
   0   3  17    0.72    0.09
   0   3 -17    0.80    0.08
   0  -3 -17    0.74    0.08
   0  -3 -17    0.70    0.08
   0  -3 -17    0.77    0.05
   0  -3  17    0.78    0.08
   0  -3 -17    0.44    0.11
   0  -3  17    0.73    0.21
   0   3 -18    3.19    0.15
   0   3  18    2.91    0.15
   0   3  18    3.27    0.15
   0   3  18    3.89    0.42
   0   3 -18    3.05    0.24
   0   3 -18    3.39    0.15
   0  -3 -18    3.18    0.16
   0  -3  18    3.16    0.19
   0  -3 -18    2.97    0.23
   0  -3  18    3.23    0.15
   0  -3  18    2.91    0.34
   0  -3 -18    3.17    0.14
   0   3 -19    2.18    0.11
   0   3  19    2.17    0.11
   0   3  19    2.59    0.12
   0   3 -19    2.31    0.11
   0  -3 -19    2.34    0.12
   0  -3  19    2.16    0.14
   0  -3  19    2.38    0.12
   0  -3  19    2.19    0.10
   0  -3 -19    2.34    0.11
   0   3 -20    2.95    0.12
   0   3  20    2.97    0.13
   0   3 -20    2.95    0.12
   0  -3  20    2.48    0.13
   0  -3 -20    2.77    0.12
   0  -3  20    2.88    0.12
   0  -3  20    2.96    0.13
   0  -3 -20    2.96    0.12
   0   3  21    1.29    0.07
   0   3 -21    1.22    0.06
   0   3  21    1.14    0.11
   0   3 -21    1.23    0.07
   0  -3 -21    1.21    0.07
   0  -3  21    1.47    0.10
   0  -3  21    1.28    0.07
   0   4   0  953.65   29.30
   0  -4   0 1000.00   29.32
   0   4   1   30.76    0.99
   0   4  -1   31.10    0.94
   0   4  -1   30.34    0.92
   0   4   1   29.85    0.92
   0   4   1   31.57    0.95
   0   4   1   30.74    0.96
   0   4  -1   30.53    1.00
   0   4  -1   29.90    0.95
   0   4   1   31.56    0.94
   0  -4   1   30.38    0.92
   0  -4  -1   31.62    0.93
   0  -4  -1   30.99    0.95
   0  -4   1   31.17    0.98
   0  -4  -1   30.05    0.93
   0  -4   1   31.31    0.94
   0  -4  -1   30.63    0.99
   0  -4   1   31.40    0.94
   0  -4   1   31.45    0.98
   0   4   2   76.04    2.23
   0   4  -2   75.48    2.15
   0   4   2   71.60    2.19
   0   4  -2   74.37    2.23
   0   4   2   73.41    2.17
   0   4  -2   74.10    2.17
   0   4   2   76.58    2.17
   0  -4   2   73.57    2.15
   0  -4  -2   73.73    2.14
   0  -4   2   73.29    2.17
   0  -4   2   76.37    2.19
   0  -4  -2   74.29    2.18
   0  -4  -2   75.75    2.22
   0  -4  -2   73.73    2.15
   0  -4   2   76.01    2.16
   0  -4   2   73.87    2.21
   0   4   3   37.79    1.16
   0   4   3   37.52    1.19
   0   4  -3   35.28    1.19
   0   4  -3   37.30    1.11
   0   4   3   37.73    1.12
   0   4  -3   38.78    1.14
   0   4  -3   37.45    1.10
   0  -4   3   37.83    1.18
   0  -4  -3   35.84    1.10
   0  -4   3   37.81    1.14
   0  -4   3   37.37    1.17
   0  -4  -3   37.07    1.15
   0  -4   3   37.68    1.11
   0  -4  -3   36.94    1.11
   0   4   4    4.18    0.22
   0   4   4    4.09    0.18
   0   4   4    4.28    0.26
   0   4  -4    3.97    0.27
   0   4   4    3.72    0.17
   0   4   4    3.94    0.18
   0   4  -4    3.92    0.19
   0   4   4    3.92    0.21
   0   4  -4    3.81    0.16
   0   4  -4    3.78    0.17
   0  -4   4    3.92    0.24
   0  -4  -4    3.88    0.17
   0  -4   4    4.04    0.20
   0  -4   4    3.90    0.22
   0  -4   4    3.77    0.19
   0  -4   4    3.88    0.20
   0   4  -5   71.97    2.23
   0   4   5   76.94    2.22
   0   4   5   72.45    2.11
   0   4   5   69.96    2.12
   0   4  -5   72.37    2.11
   0   4  -5   69.44    2.10
   0   4  -5   70.20    2.14
   0   4   5   73.16    2.18
   0   4   5   74.39    2.12
   0   4   5   74.45    2.27
   0  -4  -5   71.29    2.17
   0  -4   5   74.41    2.11
   0  -4   5   73.66    2.19
   0  -4  -5   72.54    2.11
   0  -4   5   74.75    2.15
   0  -4   5   74.04    2.23
   0  -4  -5   71.19    2.12
   0   4   6   30.05    0.91
   0   4  -6   29.52    0.89
   0   4  -6   28.71    0.89
   0   4  -6   27.55    0.85
   0   4  -6   28.53    0.93
   0   4   6   28.67    1.03
   0   4   6   28.88    0.89
   0   4   6   28.40    0.96
   0   4   6   29.80    0.91
   0   4  -6   28.41    1.03
   0  -4   6   28.67    0.94
   0  -4   6   29.34    0.89
   0  -4  -6   28.87    0.96
   0  -4  -6   28.81    0.89
   0  -4   6   29.80    0.97
   0  -4   6   29.23    0.93
   0  -4  -6   29.26    0.91
   0   4   7    0.31    0.17
   0   4   7    0.20    0.07
   0   4   7    0.15    0.06
   0   4   7    0.19    0.06
   0   4  -7    0.19    0.05
   0   4  -7    0.10    0.05
   0   4  -7    0.13    0.06
   0   4   7    0.12    0.07
   0   4   7    0.20    0.04
   0  -4   7    0.14    0.07
   0  -4  -7    0.26    0.05
   0  -4   7    0.06    0.06
   0  -4   7    0.26    0.04
   0  -4   7    0.22    0.10
   0  -4   7    0.47    0.14
   0  -4   7    0.21    0.05
   0  -4  -7    0.11    0.07
   0  -4  -7    0.18    0.03
   0   4  -8    0.15    0.03
   0   4  -8    0.20    0.06
   0   4  -8    0.13    0.07
   0   4   8    0.14    0.09
   0   4  -8    0.23    0.06
   0   4   8    0.13    0.06
   0   4   8    0.10    0.08
   0   4   8    0.17    0.04
   0  -4   8    0.10    0.07
   0  -4   8    0.27    0.13
   0  -4   8    0.15    0.05
   0  -4  -8    0.14    0.08
   0  -4   8    0.27    0.13
   0  -4  -8    0.19    0.05
   0  -4   8    0.19    0.04
   0  -4   8    0.15    0.06
   0  -4  -8    0.22    0.04
   0  -4  -8    0.14    0.09
   0   4  -9    0.78    0.06
   0   4  -9    0.57    0.10
   0   4   9    0.77    0.11
   0   4  -9    0.76    0.10
   0   4  -9    0.85    0.07
   0   4   9    0.63    0.07
   0   4   9    1.08    0.16
   0   4  -9    0.83    0.10
   0   4   9    0.82    0.14
   0   4  -9    0.71    0.07
   0  -4  -9    0.79    0.08
   0  -4  -9    0.69    0.14
   0  -4  -9    0.75    0.07
   0  -4  -9    0.75    0.06
   0  -4   9    0.83    0.07
   0  -4   9    0.73    0.13
   0  -4  -9    0.77    0.09
   0  -4   9    0.84    0.18
   0  -4  -9    1.03    0.16
   0  -4   9    0.86    0.09
   0  -4   9    1.04    0.22
   0  -4   9    0.72    0.11
   0   4 -10    9.99    0.38
   0   4 -10    9.45    0.32
   0   4  10    8.83    0.32
   0   4  10    8.93    0.47
   0   4 -10    9.11    0.31
   0   4 -10   10.12    0.43
   0   4  10    9.07    0.44
   0   4 -10    9.20    0.32
   0   4 -10    9.52    0.43
   0   4  10    9.14    0.40
   0  -4  10    9.43    0.36
   0  -4 -10    9.76    0.32
   0  -4  10    9.56    0.44
   0  -4  10    9.86    0.46
   0  -4 -10    9.41    0.33
   0  -4 -10    9.16    0.31
   0  -4 -10    9.36    0.46
   0  -4  10    8.89    0.32
   0  -4 -10    9.36    0.47
   0  -4  10    9.54    0.59
   0  -4  10    9.34    0.51
   0  -4 -10    9.45    0.37
   0   4 -11   12.62    0.48
   0   4 -11   12.59    0.41
   0   4  11   12.94    0.61
   0   4  11   11.57    0.41
   0   4 -11   12.07    0.42
   0   4 -11   12.58    0.41
   0   4 -11   12.13    0.53
   0   4 -11   12.57    0.40
   0   4 -11   12.52    0.47
   0   4  11   12.57    0.51
   0   4  11   12.54    0.56
   0   4  11   12.59    0.42
   0  -4  11   11.69    0.56
   0  -4  11   12.26    0.42
   0  -4  11   12.03    0.41
   0  -4 -11   12.24    0.42
   0  -4  11   12.50    0.55
   0  -4 -11   12.56    0.58
   0  -4 -11   12.18    0.40
   0  -4  11   12.41    0.73
   0  -4  11   12.48    0.67
   0  -4 -11   12.47    0.47
   0  -4 -11   12.64    0.59
   0  -4  11   12.82    0.45
   0  -4 -11   12.66    0.41
   0   4  12   31.78    1.16
   0   4 -12   33.29    1.00
   0   4  12   33.18    1.13
   0   4 -12   32.90    1.08
   0   4  12   33.28    1.23
   0   4 -12   33.74    0.99
   0   4 -12   32.72    1.15
   0   4 -12   34.04    1.00
   0   4  12   33.94    1.02
   0   4 -12   34.29    1.07
   0   4 -12   32.05    1.02
   0  -4 -12   33.23    1.00
   0  -4 -12   35.46    1.30
   0  -4 -12   32.78    1.21
   0  -4 -12   32.90    1.01
   0  -4  12   33.79    1.17
   0  -4  12   33.43    1.01
   0  -4  12   33.33    1.20
   0  -4 -12   33.12    0.99
   0  -4  12   31.08    1.40
   0  -4 -12   33.97    1.08
   0   4  13   21.34    0.93
   0   4 -13   21.97    0.67
   0   4 -13   21.84    0.69
   0   4 -13   20.88    0.75
   0   4 -13   21.66    0.85
   0   4 -13   22.63    0.78
   0   4  13   22.92    0.71
   0   4  13   22.63    0.83
   0   4 -13   21.66    0.68
   0   4 -13   22.43    0.76
   0  -4  13   20.87    0.66
   0  -4  13   22.50    0.87
   0  -4 -13   21.27    0.76
   0  -4 -13   23.51    0.76
   0  -4  13   20.60    1.12
   0  -4 -13   20.11    0.92
   0  -4  13   22.31    0.70
   0  -4 -13   22.19    0.68
   0  -4 -13   22.62    0.67
   0  -4  13   21.94    0.90
   0  -4 -13   21.73    0.69
   0   4  14   12.45    0.44
   0   4 -14   12.98    0.40
   0   4  14   12.40    0.89
   0   4 -14   12.01    0.41
   0   4 -14   12.51    0.42
   0   4 -14   12.94    0.52
   0   4 -14   12.10    0.43
   0   4 -14   11.26    0.70
   0   4  14   12.55    0.88
   0   4  14   12.66    0.56
   0  -4  14   12.40    0.43
   0  -4 -14   12.08    0.45
   0  -4 -14   12.47    0.40
   0  -4 -14   12.84    0.51
   0  -4  14   12.14    0.59
   0  -4 -14   12.61    0.43
   0  -4  14   13.09    1.02
   0  -4  14   12.40    0.82
   0  -4  14   10.96    0.89
   0  -4 -14   12.33    0.41
   0   4 -15    0.87    0.08
   0   4 -15    0.87    0.06
   0   4 -15    0.89    0.08
   0   4  15    0.72    0.17
   0   4  15    0.97    0.09
   0   4  15    0.87    0.44
   0   4 -15    0.68    0.29
   0   4  15    0.86    0.37
   0   4 -15    1.02    0.16
   0   4 -15    0.76    0.08
   0  -4  15    0.93    0.08
   0  -4 -15    0.86    0.08
   0  -4  15    0.90    0.21
   0  -4 -15    0.94    0.09
   0  -4 -15    0.96    0.09
   0  -4  15    0.40    0.43
   0  -4 -15    0.96    0.06
   0  -4 -15    0.79    0.12
   0  -4  15    0.59    0.27
   0  -4  15    0.26    0.45
   0   4 -16    0.14    0.09
   0   4  16    0.26    0.51
   0   4  16    0.01    0.15
   0   4 -16    0.17    0.04
   0  -4  16   -0.84    0.52
   0  -4 -16    0.04    0.07
   0  -4 -16    0.17    0.09
   0  -4  16   -0.02    0.60
   0  -4 -16    0.17    0.05
   0  -4  16    0.17    0.16
   0   4  17    0.03    0.03
   0   4  17    0.07    0.05
   0   4  17    0.02    0.19
   0   4 -17    0.04    0.03
   0   4 -17   -0.22    0.10
   0   4 -17    0.03    0.03
   0  -4 -17    0.10    0.04
   0  -4 -17    0.06    0.02
   0  -4 -17    0.06    0.03
   0  -4  17    0.04    0.03
   0  -4  17    0.04    0.06
   0  -4 -17    0.00    0.09
   0   4  18    0.29    0.05
   0   4 -18    0.15    0.14
   0   4 -18    0.26    0.04
   0   4 -18    0.32    0.05
   0   4  18   -0.05    0.47
   0   4  18    0.27    0.05
   0  -4  18    0.27    0.05
   0  -4 -18    0.29    0.05
   0  -4  18    0.24    0.04
   0  -4 -18    0.36    0.13
   0  -4 -18    0.31    0.05
   0  -4  18    0.30    0.07
   0   4  19    2.61    0.12
   0   4 -19    2.84    0.14
   0   4 -19    2.66    0.12
   0   4  19    2.64    0.13
   0  -4  19    2.63    0.13
   0  -4 -19    2.81    0.14
   0  -4 -19    2.53    0.13
   0  -4  19    2.42    0.10
   0  -4  19    2.76    0.13
   0   4  20    1.74    0.09
   0   4 -20    1.51    0.08
   0   4  20    1.73    0.13
   0  -4  20    1.55    0.13
   0  -4 -20    1.56    0.07
   0  -4  20    1.67    0.08
   0  -4  20    1.39    0.09
   0  -4 -20    1.42    0.08
   0  -4 -20    1.58    0.08
   0   4  21    4.05    0.18
   0   4  21    4.13    0.15
   0  -4  21    4.25    0.18
   0  -4  21    4.16    0.15
   0   5   0    0.05    0.08
   0   5   0    0.09    0.03
   0   5   0    0.06    0.04
   0   5   0    0.05    0.04
   0  -5   0    0.02    0.03
   0  -5   0   -0.01    0.10
   0  -5   0    0.14    0.05
   0  -5   0    0.15    0.07
   0   5  -1   25.31    0.83
   0   5   1   25.55    0.81
   0   5   1   26.22    0.78
   0   5  -1   24.88    0.78
   0   5  -1   25.17    0.81
   0   5  -1   24.19    0.88
   0   5   1   24.77    0.88
   0   5   1   25.83    0.81
   0   5   1   24.42    0.82
   0  -5   1   25.70    0.84
   0  -5   1   25.02    0.80
   0  -5  -1   25.68    0.81
   0  -5   1   24.76    0.79
   0  -5  -1   25.84    0.79
   0  -5  -1   25.87    0.81
   0  -5   1   25.14    0.86
   0  -5  -1   25.32    0.86
   0  -5   1   25.59    0.78
   0   5   2  332.49    9.06
   0   5   2  318.19    9.06
   0   5   2  317.51    9.03
   0   5   2  311.32    9.08
   0   5  -2  324.93    9.03
   0   5   2  312.11    9.13
   0   5  -2  314.04    9.08
   0   5  -2  300.28    9.14
   0  -5   2  329.24    9.12
   0  -5   2  324.63    9.12
   0  -5  -2  318.67    9.07
   0  -5   2  328.58    9.05
   0  -5  -2  314.26    9.03
   0  -5   2  317.15    9.06
   0  -5  -2  319.91    9.13
   0  -5   2  317.34    9.03
   0  -5  -2  330.86    9.03
   0   5   3   86.99    2.62
   0   5   3   88.00    2.56
   0   5   3   89.47    2.59
   0   5  -3   83.21    2.68
   0   5  -3   86.81    2.55
   0   5  -3   87.89    2.59
   0   5   3   87.43    2.72
   0   5   3   93.70    2.58
   0  -5  -3   85.23    2.60
   0  -5   3   89.18    2.62
   0  -5  -3   88.62    2.53
   0  -5   3   94.31    2.66
   0  -5   3   88.06    2.64
   0  -5   3   88.93    2.55
   0  -5  -3   87.76    2.56
   0  -5   3   87.81    2.57
   0   5   4    2.44    0.19
   0   5   4    2.86    0.19
   0   5   4    2.42    0.15
   0   5   4    2.57    0.15
   0   5   4    2.90    0.27
   0   5  -4    2.74    0.17
   0   5   4    2.61    0.14
   0   5  -4    2.42    0.29
   0   5  -4    2.60    0.14
   0  -5  -4    2.54    0.14
   0  -5  -4    2.46    0.17
   0  -5   4    2.77    0.14
   0  -5   4    2.50    0.21
   0  -5   4    2.59    0.17
   0  -5   4    2.52    0.15
   0  -5   4    2.78    0.21
   0   5   5   46.74    1.46
   0   5   5   46.12    1.39
   0   5  -5   46.37    1.37
   0   5   5   44.84    1.45
   0   5   5   46.51    1.52
   0   5  -5   45.18    1.34
   0   5  -5   44.26    1.54
   0   5  -5   46.38    1.42
   0   5  -5   46.94    1.38
   0   5   5   45.17    1.38
   0   5   5   45.21    1.38
   0  -5   5   46.80    1.50
   0  -5   5   46.63    1.43
   0  -5   5   47.02    1.48
   0  -5  -5   47.34    1.40
   0  -5   5   47.99    1.42
   0  -5  -5   47.22    1.45
   0  -5  -5   46.20    1.37
   0  -5  -5   43.94    1.34
   0  -5   5   46.59    1.38
   0   5   6   36.70    1.14
   0   5  -6   37.08    1.12
   0   5  -6   36.32    1.17
   0   5   6   35.17    1.09
   0   5   6   36.33    1.21
   0   5  -6   37.80    1.13
   0   5   6   36.70    1.14
   0   5   6   36.62    1.13
   0   5  -6   38.99    1.10
   0   5   6   37.23    1.21
   0   5  -6   35.01    1.37
   0  -5   6   37.09    1.18
   0  -5   6   36.64    1.12
   0  -5  -6   38.24    1.12
   0  -5   6   37.88    1.19
   0  -5   6   38.13    1.23
   0  -5   6   36.52    1.09
   0  -5   6   37.44    1.27
   0  -5  -6   37.21    1.21
   0  -5  -6   37.26    1.10
   0  -5  -6   35.78    1.14
   0   5   7    0.14    0.08
   0   5  -7    0.33    0.06
   0   5   7    0.56    0.09
   0   5   7    0.41    0.05
   0   5   7    0.38    0.08
   0   5  -7    0.37    0.07
   0   5   7    0.41    0.11
   0   5  -7    0.34    0.09
   0   5  -7    0.34    0.05
   0  -5  -7    0.33    0.05
   0  -5   7    0.32    0.05
   0  -5   7    0.21    0.08
   0  -5   7    0.41    0.06
   0  -5   7    0.39    0.16
   0  -5   7    0.43    0.10
   0  -5   7    0.30    0.13
   0  -5  -7    0.28    0.09
   0  -5  -7    0.39    0.06
   0  -5  -7    0.27    0.06
   0   5  -8    0.16    0.05
   0   5  -8    0.34    0.05
   0   5   8    0.23    0.07
   0   5   8    0.27    0.11
   0   5   8    0.26    0.05
   0   5  -8    0.16    0.08
   0   5   8    0.63    0.14
   0   5  -8    0.37    0.07
   0  -5   8    0.24    0.15
   0  -5   8    0.06    0.14
   0  -5   8    0.18    0.04
   0  -5  -8    0.24    0.05
   0  -5   8    0.22    0.06
   0  -5   8    0.23    0.10
   0  -5  -8    0.26    0.10
   0  -5   8    0.17    0.08
   0  -5  -8    0.20    0.10
   0   5   9   11.32    0.39
   0   5   9   11.79    0.55
   0   5  -9   11.35    0.37
   0   5  -9   12.14    0.38
   0   5   9   11.04    0.46
   0   5  -9   12.45    0.44
   0   5  -9   11.97    0.50
   0   5  -9   13.63    0.59
   0   5   9   11.23    0.40
   0   5   9   11.45    0.52
   0  -5   9   11.20    0.38
   0  -5   9   11.20    0.39
   0  -5  -9   11.59    0.38
   0  -5   9   11.51    0.64
   0  -5   9   11.98    0.43
   0  -5  -9   11.46    0.43
   0  -5   9   11.61    0.51
   0  -5   9   11.22    0.49
   0  -5  -9   11.24    0.54
   0  -5   9   12.44    0.58
   0  -5  -9   11.59    0.38
   0  -5  -9   11.67    0.52
   0   5 -10   10.07    0.34
   0   5  10    9.44    0.48
   0   5 -10    9.31    0.33
   0   5  10   10.08    0.52
   0   5 -10    9.86    0.32
   0   5  10    9.51    0.34
   0   5  10   10.35    0.43
   0   5 -10    9.70    0.39
   0   5  10    9.47    0.35
   0   5 -10    9.48    0.35
   0   5 -10   10.16    0.40
   0  -5 -10   10.07    0.49
   0  -5 -10    9.76    0.34
   0  -5 -10    9.75    0.33
   0  -5  10   10.46    0.47
   0  -5 -10    9.74    0.39
   0  -5  10    9.43    0.62
   0  -5  10    9.59    0.47
   0  -5  10    9.77    0.33
   0  -5  10    9.62    0.34
   0  -5 -10    9.92    0.33
   0  -5  10    9.94    0.38
   0  -5 -10    9.66    0.51
   0   5 -11    0.15    0.07
   0   5  11    0.03    0.13
   0   5 -11    0.10    0.08
   0   5  11   -0.10    0.17
   0   5 -11    0.09    0.02
   0   5 -11    0.09    0.10
   0   5  11    0.06    0.04
   0   5 -11    0.06    0.03
   0   5  11    0.07    0.08
   0   5  11    0.10    0.03
   0   5 -11    0.03    0.03
   0   5 -11    0.09    0.04
   0  -5 -11    0.13    0.11
   0  -5  11    0.59    0.35
   0  -5 -11    0.06    0.05
   0  -5  11    0.21    0.22
   0  -5 -11    0.08    0.03
   0  -5  11    0.05    0.02
   0  -5 -11    0.04    0.16
   0  -5 -11    0.06    0.03
   0  -5  11    0.09    0.08
   0  -5 -11    0.14    0.03
   0  -5  11    0.09    0.04
   0  -5  11    0.00    0.07
   0  -5  11    0.02    0.11
   0   5  12    0.11    0.09
   0   5  12    0.00    0.15
   0   5 -12    0.18    0.04
   0   5 -12    0.07    0.03
   0   5  12   -0.13    0.27
   0   5  12    0.19    0.05
   0   5 -12    0.07    0.04
   0   5 -12    0.12    0.09
   0   5 -12    0.11    0.06
   0   5 -12    0.09    0.14
   0   5  12    0.01    0.06
   0  -5 -12    0.12    0.14
   0  -5 -12    0.03    0.02
   0  -5  12    0.06    0.10
   0  -5  12    0.23    0.15
   0  -5  12    0.22    0.27
   0  -5 -12    0.12    0.21
   0  -5  12    0.15    0.04
   0  -5  12    0.06    0.02
   0  -5 -12    0.04    0.06
   0  -5  12   -0.05    0.10
   0  -5 -12    0.12    0.04
   0  -5  12   -0.06    0.21
   0  -5  12   -0.02    0.05
   0   5 -13   24.05    0.93
   0   5  13   24.40    0.77
   0   5  13   23.86    1.02
   0   5 -13   24.67    0.73
   0   5 -13   24.11    0.75
   0   5 -13   24.39    0.85
   0   5 -13   24.12    0.77
   0   5 -13   24.86    0.76
   0   5 -13   24.70    0.83
   0  -5  13   24.41    0.98
   0  -5 -13   24.02    1.04
   0  -5  13   23.52    1.15
   0  -5 -13   25.05    0.73
   0  -5 -13   22.85    0.99
   0  -5 -13   25.69    0.84
   0  -5  13   23.15    0.72
   0  -5 -13   24.27    0.74
   0  -5 -13   23.66    0.76
   0  -5  13   24.07    0.76
   0  -5  13   23.84    0.94
   0  -5  13   21.69    1.18
   0   5  14    1.04    0.17
   0   5 -14    1.22    0.12
   0   5 -14    0.91    0.08
   0   5 -14    0.85    0.27
   0   5 -14    1.04    0.14
   0   5  14    0.52    0.37
   0   5 -14    1.01    0.07
   0   5  14    0.48    0.29
   0   5 -14    0.94    0.09
   0   5  14    0.92    0.09
   0  -5  14    0.88    0.08
   0  -5 -14    0.92    0.06
   0  -5 -14    0.87    0.08
   0  -5 -14    0.98    0.09
   0  -5 -14    0.92    0.13
   0  -5  14    0.82    0.38
   0  -5  14    1.14    0.47
   0  -5  14    1.16    0.28
   0  -5 -14    0.90    0.09
   0  -5  14    0.88    0.19
   0   5  15    8.62    0.33
   0   5 -15    9.14    0.42
   0   5 -15    8.55    0.32
   0   5  15    7.95    0.92
   0   5 -15    9.20    0.77
   0   5  15    8.67    0.47
   0   5  15    6.57    0.77
   0   5 -15    8.87    0.32
   0  -5  15    8.28    1.03
   0  -5  15    7.48    0.67
   0  -5  15    8.51    0.51
   0  -5 -15    8.90    0.32
   0  -5  15    7.87    0.36
   0  -5 -15    8.59    0.28
   0  -5 -15    8.74    0.40
   0  -5 -15    8.31    0.33
   0  -5  15    8.51    0.32
   0  -5  15    8.24    0.88
   0   5  16    2.03    0.27
   0   5  16    2.65    0.14
   0   5 -16    2.52    0.14
   0   5 -16    2.86    0.23
   0   5 -16    2.56    0.14
   0  -5 -16    2.61    0.14
   0  -5  16    2.53    0.18
   0  -5 -16    2.49    0.10
   0  -5 -16    2.56    0.15
   0  -5 -16    2.61    0.21
   0  -5  16    2.60    0.14
   0   5  17    6.78    0.30
   0   5  17    7.46    0.28
   0   5 -17    7.25    0.28
   0   5 -17    7.48    0.27
   0   5  17    7.63    0.51
   0  -5  17    6.92    0.33
   0  -5  17    7.26    0.29
   0  -5 -17    7.70    0.27
   0  -5  17    7.50    0.28
   0  -5 -17    7.30    0.36
   0  -5 -17    7.29    0.28
   0  -5  17    7.49    0.27
   0   5  18    5.39    0.21
   0   5 -18    5.36    0.20
   0   5 -18    5.28    0.23
   0   5  18    5.07    0.22
   0  -5  18    5.15    0.19
   0  -5  18    5.07    0.21
   0  -5  18    5.23    0.21
   0  -5 -18    5.46    0.22
   0  -5 -18    5.10    0.20
   0   5  19    0.03    0.03
   0   5 -19    0.10    0.03
   0   5  19    0.04    0.03
   0  -5 -19    0.06    0.03
   0  -5  19    0.05    0.03
   0  -5  19    0.14    0.04
   0  -5 -19    0.09    0.03
   0   5 -20    0.61    0.05
   0   5  20    0.58    0.05
   0   5  20    0.45    0.07
   0  -5  20    0.54    0.08
   0  -5 -20    0.45    0.05
   0  -5 -20    0.60    0.04
   0  -5  20    0.59    0.05
   0  -5 -20    0.52    0.05
   0   5  21    0.62    0.06
   0   5  21    0.55    0.04
   0  -5  21    0.58    0.04
   0  -5  21    0.65    0.06
   0   6   0  113.82    3.67
   0   6   0  121.46    3.50
   0   6   0  123.40    3.51
   0   6   0  122.37    3.46
   0   6   0  121.48    3.52
   0  -6   0  120.81    3.57
   0  -6   0  121.09    3.51
   0  -6   0  117.58    3.49
   0  -6   0  117.91    3.45
   0   6  -1    7.73    0.30
   0   6   1    7.84    0.35
   0   6   1    7.84    0.33
   0   6  -1    8.04    0.35
   0   6  -1    7.89    0.50
   0   6   1    7.57    0.33
   0   6   1    7.55    0.30
   0  -6   1    7.22    0.37
   0  -6  -1    7.95    0.33
   0  -6  -1    7.32    0.38
   0  -6   1    7.78    0.30
   0  -6   1    7.85    0.36
   0  -6  -1    7.53    0.30
   0  -6  -1    7.47    0.33
   0  -6   1    7.26    0.29
   0   6  -2  204.26    6.03
   0   6   2  208.27    5.97
   0   6   2  209.73    6.04
   0   6  -2  208.00    5.97
   0   6   2  210.12    6.02
   0   6   2  216.99    6.01
   0  -6  -2  211.41    6.02
   0  -6   2  214.91    6.09
   0  -6   2  210.28    6.11
   0  -6  -2  209.61    5.97
   0  -6   2  210.92    6.00
   0  -6   2  206.16    5.98
   0  -6  -2  212.11    5.98
   0  -6  -2  202.23    5.93
   0  -6   2  211.67    5.97
   0   6   3    1.14    0.12
   0   6   3    0.98    0.10
   0   6  -3    1.07    0.12
   0   6  -3    1.02    0.10
   0   6   3    1.20    0.13
   0   6  -3    1.04    0.08
   0   6   3    1.01    0.08
   0   6  -3    0.80    0.11
   0   6   3    1.23    0.14
   0  -6   3    1.17    0.15
   0  -6   3    1.13    0.11
   0  -6  -3    0.96    0.11
   0  -6   3    1.31    0.17
   0  -6  -3    1.06    0.10
   0  -6   3    1.23    0.08
   0  -6  -3    1.13    0.08
   0  -6   3    1.53    0.19
   0  -6  -3    0.99    0.12
   0   6  -4   41.44    1.29
   0   6   4   41.26    1.33
   0   6  -4   41.85    1.21
   0   6   4   42.70    1.26
   0   6   4   40.59    1.20
   0   6  -4   39.83    1.31
   0   6   4   41.53    1.26
   0   6  -4   40.26    1.24
   0  -6   4   40.24    1.37
   0  -6  -4   42.53    1.32
   0  -6   4   41.40    1.32
   0  -6  -4   36.86    1.22
   0  -6   4   40.01    1.20
   0  -6  -4   41.26    1.26
   0  -6  -4   38.90    1.20
   0  -6   4   42.44    1.24
   0  -6   4   42.67    1.28
   0  -6   4   41.69    1.36
   0   6   5    0.73    0.10
   0   6   5    0.74    0.12
   0   6   5    0.68    0.14
   0   6   5    0.72    0.10
   0   6  -5    0.66    0.06
   0   6  -5    0.72    0.09
   0   6  -5    0.72    0.11
   0  -6   5    0.61    0.08
   0  -6  -5    0.76    0.08
   0  -6   5    0.74    0.10
   0  -6   5    0.74    0.16
   0  -6  -5    0.59    0.10
   0  -6  -5    0.61    0.06
   0  -6   5    0.52    0.15
   0  -6   5    0.79    0.16
   0  -6   5    0.64    0.12
   0  -6  -5    0.75    0.10
   0   6  -6   23.50    0.72
   0   6   6   25.01    0.80
   0   6   6   23.31    0.78
   0   6   6   23.02    0.73
   0   6   6   23.98    0.88
   0   6  -6   23.75    0.83
   0   6   6   23.46    0.77
   0   6  -6   25.00    0.78
   0   6   6   23.67    0.87
   0  -6   6   23.85    0.77
   0  -6   6   23.77    0.90
   0  -6  -6   23.59    0.76
   0  -6   6   23.42    0.83
   0  -6  -6   22.93    0.85
   0  -6  -6   24.03    0.80
   0  -6   6   24.22    0.72
   0  -6   6   23.85    0.89
   0  -6  -6   24.56    0.73
   0  -6   6   24.68    0.79
   0   6   7    1.53    0.10
   0   6  -7    1.69    0.13
   0   6   7    1.70    0.14
   0   6   7    1.80    0.18
   0   6   7    1.64    0.16
   0   6   7    1.53    0.20
   0   6   7    1.58    0.20
   0   6  -7    1.65    0.09
   0   6  -7    1.56    0.08
   0   6  -7    1.64    0.17
   0   6  -7    1.39    0.09
   0   6  -7    1.57    0.12
   0  -6  -7    1.63    0.09
   0  -6  -7    1.67    0.12
   0  -6   7    1.70    0.24
   0  -6   7    1.65    0.23
   0  -6  -7    1.75    0.13
   0  -6   7    1.48    0.16
   0  -6  -7    1.49    0.17
   0  -6  -7    1.79    0.15
   0  -6   7    1.59    0.12
   0  -6  -7    1.55    0.09
   0  -6   7    1.58    0.10
   0   6  -8   10.39    0.41
   0   6   8   10.34    0.36
   0   6  -8   10.55    0.41
   0   6  -8   10.25    0.37
   0   6   8   10.70    0.51
   0   6   8   10.54    0.37
   0   6  -8   10.74    0.48
   0   6   8   11.23    0.53
   0   6   8   10.80    0.43
   0   6  -8   10.79    0.36
   0   6  -8   10.48    0.35
   0  -6   8   10.70    0.57
   0  -6   8   10.45    0.36
   0  -6   8   10.64    0.40
   0  -6  -8   10.67    0.40
   0  -6  -8   10.95    0.36
   0  -6   8   10.95    0.61
   0  -6   8   10.33    0.36
   0  -6   8   10.72    0.35
   0  -6  -8   10.72    0.53
   0  -6   8   11.45    0.49
   0  -6  -8   10.67    0.51
   0  -6  -8   11.03    0.36
   0   6   9    5.01    0.21
   0   6  -9    5.06    0.19
   0   6   9    5.13    0.35
   0   6   9    4.75    0.20
   0   6   9    4.90    0.27
   0   6  -9    4.90    0.20
   0   6  -9    5.19    0.20
   0   6  -9    5.04    0.31
   0   6  -9    5.33    0.26
   0   6  -9    5.23    0.24
   0   6  -9    5.11    0.25
   0   6   9    4.80    0.35
   0  -6  -9    4.26    0.52
   0  -6  -9    5.19    0.34
   0  -6   9    5.35    0.32
   0  -6   9    5.19    0.24
   0  -6   9    5.06    0.32
   0  -6  -9    5.22    0.21
   0  -6   9    4.87    0.20
   0  -6  -9    5.22    0.20
   0  -6   9    4.89    0.19
   0  -6   9    4.53    0.44
   0  -6  -9    5.11    0.24
   0  -6   9    4.64    0.47
   0  -6   9    4.91    0.20
   0  -6  -9    4.92    0.19
   0   6 -10    0.54    0.07
   0   6 -10    0.54    0.08
   0   6 -10    0.59    0.11
   0   6  10    0.84    0.19
   0   6 -10    0.67    0.07
   0   6  10    0.58    0.11
   0   6 -10    0.54    0.07
   0   6  10    0.47    0.15
   0   6 -10    0.67    0.06
   0   6  10    0.73    0.07
   0   6 -10    0.57    0.12
   0   6  10    0.63    0.08
   0  -6  10    0.61    0.06
   0  -6 -10    0.49    0.18
   0  -6 -10    0.58    0.07
   0  -6  10    0.75    0.22
   0  -6  10    0.68    0.10
   0  -6  10    0.64    0.07
   0  -6 -10    0.62    0.10
   0  -6  10    0.68    0.15
   0  -6 -10    0.60    0.06
   0  -6 -10    0.55    0.16
   0  -6  10    0.70    0.33
   0  -6  10    0.78    0.15
   0  -6 -10    0.54    0.06
   0  -6  10    0.84    0.28
   0   6 -11    4.31    0.19
   0   6  11    4.32    0.19
   0   6  11    4.70    0.42
   0   6 -11    4.06    0.19
   0   6  11    4.41    0.39
   0   6 -11    4.48    0.25
   0   6  11    4.46    0.20
   0   6 -11    4.21    0.24
   0   6 -11    4.22    0.17
   0   6 -11    4.25    0.18
   0   6 -11    4.73    0.33
   0   6  11    4.52    0.28
   0  -6  11    3.78    0.23
   0  -6 -11    4.17    0.24
   0  -6  11    4.13    0.47
   0  -6  11    4.43    0.19
   0  -6 -11    4.29    0.17
   0  -6  11    4.58    0.76
   0  -6 -11    4.39    0.18
   0  -6  11    4.32    0.55
   0  -6  11    4.31    0.17
   0  -6 -11    4.09    0.19
   0  -6  11    4.72    0.35
   0  -6 -11    4.06    0.35
   0  -6 -11    3.55    0.38
   0   6  12  143.00    4.38
   0   6 -12  140.00    4.06
   0   6 -12  142.28    4.09
   0   6 -12  140.68    4.07
   0   6  12  136.87    4.29
   0   6 -12  145.65    4.16
   0   6  12  143.14    4.22
   0   6  12  145.09    4.10
   0   6 -12  145.17    4.28
   0   6 -12  140.48    4.18
   0   6 -12  144.91    4.08
   0  -6 -12  139.94    5.70
   0  -6 -12  146.94    4.17
   0  -6 -12  144.16    4.07
   0  -6 -12  143.77    4.09
   0  -6  12  143.91    4.32
   0  -6  12  144.29    4.09
   0  -6 -12  140.21    4.35
   0  -6  12  138.73    4.56
   0  -6  12  146.01    4.54
   0  -6 -12  143.51    4.06
   0   6  13    4.11    0.30
   0   6 -13    3.87    0.24
   0   6  13    3.75    0.43
   0   6 -13    3.99    0.18
   0   6 -13    4.35    0.41
   0   6 -13    3.99    0.27
   0   6  13    3.64    0.56
   0   6  13    3.88    0.19
   0   6 -13    3.88    0.19
   0   6 -13    3.96    0.26
   0  -6  13    4.06    0.42
   0  -6  13    4.09    0.19
   0  -6 -13    4.20    0.25
   0  -6  13    4.66    0.57
   0  -6  13    4.62    0.65
   0  -6 -13    4.04    0.19
   0  -6 -13    4.12    0.16
   0  -6 -13    3.78    0.40
   0   6  14   43.37    1.46
   0   6  14   44.48    1.33
   0   6  14   43.94    1.67
   0   6 -14   45.22    1.32
   0   6  14   41.93    1.87
   0   6 -14   44.41    1.55
   0   6 -14   45.18    1.33
   0   6 -14   45.10    1.43
   0  -6  14   43.55    1.95
   0  -6 -14   43.85    1.32
   0  -6 -14   44.57    1.41
   0  -6  14   42.61    1.59
   0  -6 -14   44.28    1.35
   0  -6 -14   42.83    1.29
   0  -6  14   44.79    1.33
   0  -6 -14   44.59    1.29
   0  -6  14   45.11    1.82
   0   6  15    1.27    0.12
   0   6 -15    1.33    0.10
   0   6  15    1.32    0.30
   0   6  15    1.29    0.69
   0  -6  15    1.31    0.11
   0  -6 -15    1.33    0.11
   0  -6 -15    1.56    0.17
   0  -6  15    1.35    0.50
   0  -6 -15    1.54    0.16
   0  -6  15    1.32    0.11
   0  -6 -15    1.45    0.07
   0   6  16    3.22    0.33
   0   6 -16    3.95    0.18
   0   6  16    4.04    0.18
   0   6 -16    4.04    0.18
   0  -6  16    4.09    0.18
   0  -6 -16    3.55    0.13
   0  -6  16    3.85    0.17
   0  -6 -16    4.23    0.19
   0  -6 -16    3.86    0.26
   0  -6  16    3.95    0.19
   0  -6 -16    4.35    0.18
   0   6 -17    1.06    0.08
   0   6  17    0.98    0.10
   0   6 -17    1.05    0.08
   0   6  17    1.22    0.09
   0  -6  17    1.34    0.09
   0  -6 -17    0.80    0.15
   0  -6 -17    1.08    0.09
   0  -6  17    1.03    0.09
   0  -6  17    1.11    0.08
   0  -6 -17    1.17    0.08
   0   6  18    2.29    0.13
   0   6 -18    2.40    0.12
   0   6  18    2.58    0.13
   0   6 -18    2.44    0.12
   0  -6  18    2.75    0.14
   0  -6 -18    2.48    0.12
   0  -6 -18    2.58    0.12
   0  -6  18    2.32    0.10
   0   6 -19    5.86    0.21
   0   6 -19    6.44    0.22
   0   6  19    6.43    0.22
   0   6  19    5.84    0.22
   0   6  19    5.81    0.22
   0  -6  19    6.58    0.22
   0  -6  19    6.43    0.28
   0  -6 -19    6.50    0.21
   0  -6 -19    6.05    0.23
   0   6 -20    0.12    0.03
   0   6  20    0.12    0.04
   0   6  20    0.17    0.03
   0  -6 -20    0.09    0.03
   0  -6 -20    0.11    0.02
   0  -6  20    0.12    0.02
   0   7   0    0.11    0.05
   0   7   0   -0.06    0.05
   0   7   0    0.04    0.07
   0   7   0   -0.03    0.06
   0  -7   0    0.04    0.12
   0  -7   0    0.16    0.07
   0  -7   0   -0.03    0.07
   0  -7   0    0.08    0.09
   0   7   1    2.55    0.19
   0   7   1    2.17    0.15
   0   7  -1    2.62    0.16
   0   7   1    2.16    0.19
   0   7  -1    2.31    0.19
   0   7   1    2.66    0.20
   0   7  -1    3.21    0.24
   0   7  -1    2.26    0.19
   0  -7  -1    2.40    0.16
   0  -7  -1    2.44    0.20
   0  -7   1    2.41    0.17
   0  -7  -1    2.54    0.26
   0  -7   1    2.47    0.15
   0  -7  -1    2.38    0.18
   0  -7   1    2.33    0.22
   0  -7  -1    2.42    0.12
   0  -7   1    2.52    0.26
   0   7   2   22.08    0.77
   0   7   2   21.65    0.75
   0   7   2   23.14    0.73
   0   7  -2   21.85    0.76
   0   7  -2   20.77    0.66
   0   7  -2   21.84    0.78
   0   7  -2   21.69    0.71
   0   7   2   21.46    0.67
   0   7   2   21.97    0.79
   0  -7   2   21.59    0.81
   0  -7  -2   22.97    0.73
   0  -7  -2   21.29    0.76
   0  -7  -2   21.53    0.71
   0  -7   2   20.94    0.73
   0  -7   2   22.07    0.85
   0  -7  -2   20.86    0.66
   0  -7   2   20.67    0.66
   0  -7   2   20.65    0.70
   0  -7   2   21.89    0.71
   0   7  -3   41.97    1.34
   0   7  -3   41.87    1.23
   0   7   3   43.14    1.35
   0   7   3   42.98    1.30
   0   7   3   41.96    1.24
   0   7  -3   41.37    1.37
   0   7   3   42.62    1.33
   0   7   3   43.07    1.38
   0   7  -3   41.75    1.29
   0  -7  -3   40.77    1.26
   0  -7  -3   41.77    1.23
   0  -7  -3   41.53    1.30
   0  -7   3   43.16    1.44
   0  -7   3   42.60    1.32
   0  -7   3   41.28    1.31
   0  -7   3   41.71    1.41
   0  -7   3   41.14    1.23
   0  -7   3   43.31    1.29
   0  -7  -3   41.40    1.35
   0   7   4   13.87    0.46
   0   7  -4   13.85    0.45
   0   7   4   14.23    0.53
   0   7   4   14.15    0.50
   0   7  -4   14.27    0.56
   0   7  -4   14.58    0.51
   0   7   4   14.01    0.52
   0   7   4   13.93    0.59
   0   7  -4   14.27    0.58
   0   7   4   14.05    0.60
   0  -7   4   15.21    0.54
   0  -7   4   13.82    0.45
   0  -7  -4   14.26    0.52
   0  -7  -4   13.95    0.57
   0  -7   4   14.15    0.56
   0  -7   4   14.96    0.51
   0  -7  -4   14.37    0.46
   0  -7   4   14.10    0.64
   0  -7   4   13.96    0.64
   0   7   5    6.33    0.37
   0   7  -5    5.93    0.35
   0   7   5    5.93    0.35
   0   7  -5    6.44    0.33
   0   7   5    6.52    0.29
   0   7  -5    6.42    0.28
   0   7   5    6.17    0.24
   0   7  -5    6.45    0.23
   0  -7  -5    6.55    0.35
   0  -7   5    6.44    0.43
   0  -7  -5    6.40    0.26
   0  -7   5    6.42    0.38
   0  -7  -5    6.47    0.24
   0  -7   5    6.43    0.28
   0  -7   5    6.33    0.41
   0  -7   5    6.95    0.31
   0  -7  -5    6.55    0.30
   0  -7   5    6.20    0.23
   0   7  -6    1.86    0.14
   0   7  -6    1.82    0.10
   0   7  -6    2.20    0.21
   0   7   6    1.91    0.16
   0   7   6    1.76    0.11
   0   7  -6    1.72    0.18
   0   7   6    1.87    0.21
   0   7   6    1.87    0.22
   0   7   6    1.92    0.18
   0   7   6    1.95    0.15
   0   7   6    1.91    0.12
   0  -7  -6    1.82    0.13
   0  -7   6    1.69    0.24
   0  -7   6    1.75    0.11
   0  -7  -6    1.88    0.12
   0  -7   6    1.26    0.22
   0  -7   6    1.91    0.09
   0  -7  -6    1.87    0.10
   0  -7  -6    1.99    0.20
   0  -7  -6    2.05    0.10
   0  -7   6    1.86    0.10
   0  -7  -6    1.64    0.15
   0  -7   6    1.58    0.17
   0  -7   6    1.60    0.26
   0   7  -7   37.53    1.10
   0   7   7   36.46    1.19
   0   7   7   37.38    1.17
   0   7  -7   35.32    1.10
   0   7   7   36.28    1.12
   0   7  -7   36.59    1.16
   0   7  -7   36.11    1.11
   0   7   7   38.12    1.31
   0   7   7   39.01    1.31
   0   7  -7   38.42    1.25
   0   7   7   36.10    1.15
   0   7   7   36.06    1.10
   0  -7   7   37.23    1.25
   0  -7   7   37.41    1.38
   0  -7  -7   36.58    1.12
   0  -7   7   37.45    1.34
   0  -7  -7   38.17    1.15
   0  -7  -7   38.41    1.42
   0  -7   7   36.82    1.16
   0  -7   7   35.92    1.12
   0  -7   7   37.91    1.19
   0  -7  -7   36.01    1.20
   0  -7  -7   38.22    1.10
   0  -7  -7   36.49    1.13
   0  -7   7   36.36    1.09
   0  -7   7   38.02    1.35
   0  -7  -7   36.61    1.10
   0   7  -8   13.17    0.56
   0   7   8   12.80    0.61
   0   7  -8   12.29    0.43
   0   7   8   12.89    0.49
   0   7   8   12.49    0.43
   0   7  -8   12.53    0.42
   0   7  -8   12.69    0.42
   0   7   8   12.32    0.42
   0   7  -8   12.62    0.48
   0   7   8   12.98    0.69
   0  -7  -8   12.67    0.43
   0  -7  -8   12.53    0.41
   0  -7   8   12.73    0.68
   0  -7  -8   12.96    0.42
   0  -7   8   13.02    0.69
   0  -7  -8   12.77    0.47
   0  -7   8   12.86    0.43
   0  -7   8   12.24    0.69
   0  -7  -8   12.53    0.62
   0  -7   8   12.26    0.42
   0  -7  -8   12.19    0.58
   0  -7   8   13.11    0.48
   0  -7  -8   12.78    0.52
   0  -7   8   12.52    0.41
   0   7  -9  104.87    3.02
   0   7   9  106.15    3.04
   0   7   9  100.25    3.18
   0   7   9  102.68    2.95
   0   7  -9  106.32    3.12
   0   7  -9  102.76    2.94
   0   7  -9  102.30    2.95
   0   7   9  104.50    2.96
   0   7   9  101.99    3.17
   0   7  -9  100.09    2.94
   0  -7   9  101.30    2.92
   0  -7   9  101.41    2.95
   0  -7   9  100.63    2.95
   0  -7  -9   98.51    3.19
   0  -7  -9  100.46    2.95
   0  -7  -9  100.85    2.93
   0  -7  -9  103.72    2.94
   0  -7  -9  102.66    3.17
   0  -7  -9  103.11    3.00
   0  -7   9   98.02    2.95
   0  -7   9  102.69    3.24
   0  -7   9  105.08    3.01
   0  -7   9  105.63    3.14
   0  -7   9  104.47    3.28
   0  -7   9   99.62    3.30
   0   7  10   28.53    1.10
   0   7  10   27.81    0.88
   0   7  10   28.51    0.97
   0   7 -10   28.86    0.94
   0   7 -10   26.70    0.87
   0   7  10   28.46    1.12
   0   7 -10   29.81    1.05
   0   7 -10   28.18    0.86
   0   7 -10   28.30    0.86
   0  -7 -10   27.62    0.87
   0  -7  10   27.26    0.85
   0  -7  10   28.15    1.24
   0  -7 -10   28.43    1.09
   0  -7 -10   28.64    0.86
   0  -7  10   27.85    0.87
   0  -7 -10   28.14    0.93
   0  -7  10   27.66    1.23
   0  -7  10   29.39    0.93
   0  -7 -10   27.05    1.11
   0  -7  10   27.75    0.84
   0  -7  10   28.06    1.05
   0  -7 -10   29.10    0.85
   0   7  11   52.55    1.84
   0   7 -11   54.80    1.76
   0   7 -11   53.22    1.56
   0   7  11   54.10    1.83
   0   7 -11   51.48    1.57
   0   7 -11   54.25    1.64
   0   7 -11   52.58    1.56
   0   7  11   54.41    1.69
   0  -7  11   45.37    1.61
   0  -7 -11   55.11    1.64
   0  -7  11   53.46    1.59
   0  -7  11   51.26    1.57
   0  -7  11   54.14    2.00
   0  -7  11   53.67    1.57
   0  -7 -11   53.80    1.58
   0  -7 -11   53.96    1.83
   0  -7 -11   53.85    1.54
   0  -7  11   54.04    1.79
   0  -7  11   52.99    2.00
   0  -7 -11   54.28    1.55
   0  -7 -11   49.72    1.83
   0   7  12    3.74    0.17
   0   7  12    3.80    0.19
   0   7 -12    3.94    0.18
   0   7 -12    3.86    0.18
   0   7  12    4.00    0.30
   0   7  12    4.70    0.71
   0   7 -12    3.81    0.25
   0   7 -12    4.18    0.39
   0   7  12    3.89    0.54
   0   7 -12    3.91    0.19
   0  -7  12    3.84    0.15
   0  -7 -12    3.67    0.38
   0  -7 -12    3.97    0.17
   0  -7  12    4.04    0.19
   0  -7 -12    4.24    0.24
   0  -7  12    4.21    0.19
   0  -7  12    4.57    0.64
   0  -7 -12    4.07    0.19
   0  -7 -12    3.90    0.16
   0  -7  12    3.69    0.50
   0   7 -13   14.53    0.50
   0   7 -13   15.09    0.75
   0   7  13   16.14    0.66
   0   7  13   17.65    1.11
   0   7 -13   15.80    0.52
   0   7 -13   15.23    0.52
   0   7 -13   15.92    0.60
   0   7  13   14.90    0.86
   0   7  13   15.69    0.53
   0  -7 -13   15.68    0.49
   0  -7  13   15.04    0.55
   0  -7  13   13.09    1.19
   0  -7  13   14.77    0.97
   0  -7 -13   16.78    0.60
   0  -7 -13   16.17    0.49
   0  -7  13   16.13    0.52
   0  -7 -13   16.33    0.52
   0  -7  13   15.15    0.78
   0  -7  13   15.08    0.52
   0  -7 -13   15.68    0.79
   0  -7 -13   13.78    0.90
   0   7  14   14.30    1.31
   0   7 -14   14.18    0.82
   0   7  14   14.06    0.97
   0   7 -14   14.92    0.50
   0   7  14   15.52    0.51
   0   7 -14   15.30    0.51
   0   7  14   14.82    0.65
   0  -7 -14   14.62    0.52
   0  -7 -14   15.09    0.50
   0  -7  14   15.27    0.51
   0  -7  14   16.96    1.58
   0  -7 -14   15.02    0.58
   0  -7  14   13.44    0.58
   0  -7 -14   15.54    0.87
   0  -7 -14   14.84    0.46
   0  -7  14   15.44    0.50
   0   7 -15   16.39    0.54
   0   7  15   16.24    0.72
   0   7  15   16.24    0.54
   0  -7 -15   16.15    0.48
   0  -7  15   16.14    0.53
   0  -7 -15   15.76    0.60
   0  -7  15   15.71    0.52
   0  -7 -15   16.16    0.52
   0  -7 -15   15.26    0.54
   0   7  16   37.43    1.11
   0   7 -16   36.42    1.10
   0  -7  16   36.53    1.09
   0  -7 -16   36.19    1.19
   0  -7 -16   36.58    1.12
   0  -7 -16   36.35    1.09
   0  -7  16   36.60    1.10
   0   7  17   27.49    0.89
   0   7 -17   28.37    0.86
   0   7  17   28.31    0.86
   0  -7 -17   28.79    0.85
   0  -7  17   27.63    0.86
   0  -7 -17   28.19    0.87
   0  -7  17   28.28    0.84
   0   7  18    2.52    0.12
   0   7  18    2.32    0.13
   0   7 -18    2.42    0.12
   0  -7 -18    2.39    0.12
   0  -7 -18    2.45    0.11
   0  -7  18    2.47    0.12
   0  -7  18    2.33    0.11
   0   7 -19   27.44    0.81
   0   7  19   27.78    0.81
   0   7  19   26.87    0.81
   0   7  19   28.50    0.87
   0   7  19   25.75    0.82
   0  -7 -19   26.66    0.81
   0  -7 -19   27.50    0.81
   0  -7  19   28.65    0.86
   0  -7  19   27.64    0.81
   0   7  20    1.89    0.08
   0   7 -20    1.95    0.08
   0  -7  20    2.00    0.08
   0  -7  20    1.92    0.10
   0   8   0   90.88    2.73
   0   8   0   89.43    2.59
   0   8   0   93.55    2.73
   0   8   0   89.03    2.66
   0   8   0   89.98    2.75
   0  -8   0   91.45    2.71
   0  -8   0   92.36    2.67
   0  -8   0   85.88    2.70
   0  -8   0   90.16    2.85
   0  -8   0   89.32    2.59
   0   8  -1  232.43    6.76
   0   8  -1  230.08    6.59
   0   8   1  229.31    6.59
   0   8   1  231.33    6.73
   0   8  -1  233.09    6.73
   0   8   1  245.26    6.77
   0   8  -1  230.12    6.74
   0   8   1  235.64    6.73
   0   8   1  228.33    6.66
   0   8  -1  229.43    6.66
   0  -8  -1  234.39    6.67
   0  -8   1  229.61    6.58
   0  -8  -1  235.62    6.59
   0  -8   1  240.20    6.86
   0  -8   1  236.47    6.71
   0  -8   1  237.73    6.75
   0  -8   1  227.90    6.66
   0  -8  -1  231.14    6.75
   0  -8  -1  227.68    6.71
   0   8  -2   15.47    0.51
   0   8  -2   16.19    0.65
   0   8   2   15.97    0.51
   0   8  -2   16.54    0.63
   0   8   2   15.72    0.58
   0   8   2   16.53    0.64
   0   8   2   15.92    0.62
   0   8   2   15.21    0.65
   0   8  -2   14.93    0.64
   0  -8   2   16.62    0.60
   0  -8  -2   15.92    0.63
   0  -8   2   15.57    0.50
   0  -8  -2   15.32    0.57
   0  -8   2   15.29    0.67
   0  -8   2   16.19    0.57
   0  -8  -2   15.95    0.51
   0  -8  -2   16.54    0.59
   0  -8   2   16.21    0.74
   0   8  -3   52.27    1.58
   0   8   3   51.81    1.68
   0   8  -3   52.84    1.65
   0   8   3   50.74    1.59
   0   8  -3   51.94    1.51
   0   8   3   52.98    1.62
   0   8  -3   52.85    1.68
   0   8   3   53.17    1.51
   0  -8   3   48.60    1.54
   0  -8   3   53.52    1.51
   0  -8  -3   48.68    1.53
   0  -8   3   52.47    1.72
   0  -8   3   53.71    1.77
   0  -8  -3   54.12    1.60
   0  -8  -3   48.79    1.50
   0  -8  -3   52.62    1.51
   0  -8   3   52.11    1.58
   0  -8  -3   47.76    1.52
   0  -8   3   53.32    1.61
   0  -8   3   48.40    1.51
   0  -8   3   52.19    1.50
   0  -8  -3   51.10    1.65
   0   8  -4    5.72    0.32
   0   8   4    5.50    0.26
   0   8  -4    5.57    0.27
   0   8  -4    4.87    0.25
   0   8   4    5.48    0.22
   0   8   4    5.53    0.28
   0   8   4    5.48    0.30
   0   8   4    5.28    0.35
   0   8   4    6.20    0.37
   0   8  -4    5.43    0.34
   0   8  -4    5.52    0.21
   0   8   4    5.00    0.22
   0  -8  -4    5.41    0.21
   0  -8   4    5.76    0.40
   0  -8   4    5.37    0.26
   0  -8  -4    5.24    0.22
   0  -8   4    5.25    0.22
   0  -8  -4    5.57    0.33
   0  -8  -4    5.69    0.22
   0  -8  -4    5.76    0.29
   0  -8   4    5.10    0.32
   0  -8   4    5.77    0.21
   0  -8   4    5.40    0.22
   0  -8   4    5.71    0.20
   0  -8   4    5.76    0.30
   0  -8   4    6.11    0.45
   0   8   5   37.43    1.34
   0   8  -5   36.50    1.38
   0   8   5   37.76    1.14
   0   8  -5   36.35    1.13
   0   8   5   39.62    1.33
   0   8  -5   38.74    1.20
   0   8  -5   38.56    1.13
   0   8  -5   37.91    1.31
   0   8   5   38.38    1.22
   0   8   5   37.95    1.22
   0   8   5   36.02    1.13
   0   8   5   38.65    1.19
   0  -8   5   36.43    1.24
   0  -8   5   38.61    1.12
   0  -8  -5   38.17    1.15
   0  -8  -5   39.41    1.23
   0  -8   5   36.76    1.14
   0  -8   5   37.03    1.38
   0  -8  -5   38.00    1.12
   0  -8  -5   38.06    1.30
   0  -8   5   38.67    1.40
   0  -8   5   36.23    1.14
   0  -8   5   38.42    1.20
   0  -8  -5   39.01    1.17
   0  -8  -5   37.97    1.13
   0  -8  -5   37.07    1.15
   0  -8   5   39.10    1.23
   0  -8   5   38.00    1.15
   0   8   6   53.38    1.66
   0   8   6   53.17    1.58
   0   8  -6   52.34    1.58
   0   8  -6   53.77    1.72
   0   8   6   51.55    1.63
   0   8   6   51.48    1.62
   0   8  -6   54.02    1.79
   0   8   6   54.47    1.78
   0   8   6   51.50    1.56
   0   8  -6   53.26    1.64
   0  -8  -6   55.07    1.67
   0  -8   6   55.62    1.66
   0  -8  -6   53.72    1.57
   0  -8   6   51.63    1.55
   0  -8   6   52.57    1.57
   0  -8  -6   53.61    1.55
   0  -8   6   54.80    1.97
   0  -8  -6   52.78    1.75
   0  -8  -6   59.92    1.73
   0  -8   6   51.22    1.57
   0  -8   6   55.42    1.64
   0  -8   6   51.70    1.72
   0  -8   6   53.37    1.55
   0  -8   6   48.49    1.82
   0  -8  -6   52.87    1.58
   0  -8  -6   52.88    1.60
   0   8  -7   31.81    0.95
   0   8  -7   31.69    1.03
   0   8   7   31.63    0.97
   0   8   7   33.65    1.20
   0   8   7   30.18    0.95
   0   8   7   32.15    1.03
   0   8   7   31.68    1.06
   0   8  -7   31.63    1.16
   0   8   7   32.90    1.18
   0   8  -7   31.33    1.11
   0   8  -7   30.23    0.96
   0  -8   7   31.71    1.02
   0  -8  -7   30.86    1.15
   0  -8   7   31.61    0.96
   0  -8   7   30.89    1.17
   0  -8   7   32.06    1.27
   0  -8  -7   30.72    0.94
   0  -8   7   32.17    1.27
   0  -8  -7   31.49    1.00
   0  -8   7   30.79    0.96
   0  -8  -7   30.95    0.95
   0  -8  -7   31.53    1.07
   0  -8  -7   31.05    0.97
   0  -8   7   31.38    0.94
   0  -8  -7   31.40    0.98
   0   8   8   12.34    0.63
   0   8  -8   12.24    0.61
   0   8   8   12.36    0.49
   0   8   8   11.98    0.62
   0   8   8   12.07    0.43
   0   8  -8   12.33    0.48
   0   8   8   11.76    0.41
   0   8  -8   12.05    0.42
   0   8  -8   11.92    0.41
   0   8  -8   13.11    0.58
   0  -8   8   12.71    0.48
   0  -8  -8   12.34    0.43
   0  -8  -8   12.50    0.61
   0  -8   8   11.93    0.39
   0  -8  -8   11.93    0.46
   0  -8   8   11.92    0.42
   0  -8  -8   11.82    0.52
   0  -8   8   12.27    0.71
   0  -8  -8   11.96    0.63
   0  -8  -8   12.44    0.41
   0  -8   8   11.94    0.42
   0  -8   8   11.92    0.71
   0  -8   8   12.12    0.40
   0  -8  -8   12.48    0.40
   0   8   9   26.14    0.88
   0   8   9   24.15    1.01
   0   8  -9   25.14    0.77
   0   8  -9   25.34    0.79
   0   8   9   25.03    0.79
   0   8  -9   25.25    0.96
   0   8  -9   24.54    0.85
   0   8   9   25.47    1.04
   0   8  -9   25.02    1.01
   0  -8  -9   24.72    1.04
   0  -8   9   25.14    0.75
   0  -8   9   25.31    1.23
   0  -8  -9   25.01    0.77
   0  -8   9   25.52    0.85
   0  -8  -9   25.28    1.01
   0  -8   9   24.36    0.76
   0  -8   9   25.04    1.41
   0  -8   9   24.15    1.13
   0  -8  -9   25.09    0.83
   0  -8   9   24.18    0.80
   0  -8  -9   25.60    0.76
   0  -8   9   24.15    0.78
   0   8 -10    8.62    0.33
   0   8 -10    8.53    0.54
   0   8  10    8.85    0.34
   0   8 -10    8.94    0.32
   0   8 -10    9.54    0.51
   0   8  10    8.33    0.59
   0   8  10    8.83    0.58
   0   8  10    9.13    0.42
   0   8 -10    8.38    0.39
   0  -8 -10    9.15    0.31
   0  -8  10    8.76    0.33
   0  -8 -10    9.35    0.34
   0  -8  10    8.48    0.29
   0  -8  10    8.93    0.39
   0  -8 -10    8.56    0.38
   0  -8 -10    9.24    0.59
   0  -8  10    8.71    0.69
   0  -8 -10    8.82    0.31
   0  -8  10    8.96    0.33
   0  -8  10    7.32    0.80
   0  -8 -10    8.83    0.54
   0   8 -11    9.62    0.59
   0   8  11    9.10    0.46
   0   8  11    9.17    0.35
   0   8 -11    9.02    0.41
   0   8 -11    9.03    0.33
   0   8  11    9.81    0.69
   0   8 -11    9.05    0.34
   0   8  11    8.04    0.77
   0   8 -11    9.04    0.53
   0  -8 -11    9.57    0.31
   0  -8  11    9.00    1.14
   0  -8 -11    9.70    0.66
   0  -8 -11    9.53    0.35
   0  -8 -11    9.05    0.32
   0  -8  11    9.84    0.75
   0  -8  11    9.00    0.34
   0  -8 -11    9.26    0.56
   0  -8  11    9.22    0.34
   0  -8 -11    9.28    0.40
   0  -8  11    8.59    0.30
   0   8 -12   26.49    1.07
   0   8  12   26.74    0.96
   0   8  12   27.06    0.85
   0   8  12   27.08    1.19
   0   8 -12   27.24    0.92
   0   8 -12   26.90    0.85
   0   8  12   26.80    1.41
   0   8 -12   25.63    1.13
   0   8  12   26.67    0.83
   0  -8 -12   27.20    0.91
   0  -8  12   27.60    1.33
   0  -8  12   27.05    0.84
   0  -8 -12   26.01    1.19
   0  -8 -12   27.76    1.13
   0  -8 -12   27.08    0.81
   0  -8  12   26.57    0.85
   0  -8 -12   27.41    0.84
   0  -8 -12   27.12    0.81
   0   8  13   13.37    1.50
   0   8  13   15.64    0.52
   0   8  13   15.27    0.66
   0   8  13   15.80    0.99
   0   8 -13   15.41    0.52
   0   8 -13   15.04    0.61
   0  -8  13   15.04    0.52
   0  -8 -13   14.13    1.03
   0  -8  13   15.65    0.51
   0  -8 -13   15.73    0.51
   0  -8 -13   15.94    0.85
   0  -8 -13   15.40    0.47
   0  -8 -13   15.02    0.58
   0  -8  13   16.88    1.17
   0   8  14    7.68    0.29
   0   8 -14    7.45    0.29
   0   8  14    7.09    0.52
   0  -8  14    7.39    0.29
   0  -8 -14    7.62    0.30
   0  -8 -14    7.65    0.28
   0  -8 -14    7.25    0.24
   0  -8  14    7.35    0.28
   0  -8 -14    7.33    0.36
   0   8 -15    1.21    0.09
   0   8  15    1.45    0.10
   0  -8 -15    1.28    0.10
   0  -8  15    1.26    0.09
   0  -8  15    1.42    0.10
   0  -8 -15    1.27    0.17
   0  -8 -15    1.33    0.09
   0   8 -16    0.22    0.04
   0   8  16    0.18    0.04
   0  -8  16    0.19    0.04
   0  -8 -16    0.25    0.05
   0  -8 -16    0.17    0.04
   0  -8  16    0.20    0.04
   0   8  17   20.77    0.63
   0   8 -17   20.43    0.63
   0   8  17   20.23    0.66
   0  -8 -17   20.86    0.62
   0  -8  17   19.62    0.60
   0  -8  17   20.94    0.63
   0  -8 -17   19.83    0.64
   0   8  18    0.81    0.06
   0   8  18    0.75    0.09
   0   8  18    0.65    0.07
   0   8 -18    0.90    0.06
   0  -8  18    0.76    0.08
   0  -8 -18    0.73    0.06
   0  -8  18    0.80    0.06
   0  -8  18    0.88    0.10
   0  -8 -18    0.78    0.05
   0   8  19    7.33    0.24
   0   8  19    7.37    0.24
   0  -8  19    7.45    0.27
   0  -8  19    7.67    0.24
   0   9   0    0.13    0.04
   0   9   0    0.01    0.10
   0   9   0   -0.02    0.03
   0   9   0    0.04    0.09
   0   9   0    0.08    0.06
   0   9   0    0.11    0.11
   0  -9   0    0.04    0.14
   0  -9   0    0.09    0.04
   0  -9   0    0.10    0.06
   0  -9   0    0.13    0.04
   0  -9   0   -0.02    0.03
   0  -9   0    0.03    0.02
   0  -9   0    0.06    0.09
   0   9   1    0.16    0.05
   0   9   1    0.43    0.07
   0   9  -1    0.50    0.08
   0   9  -1    0.20    0.05
   0   9   1    0.07    0.09
   0   9   1    0.36    0.13
   0   9   1    0.13    0.07
   0   9  -1    0.11    0.10
   0   9  -1    0.28    0.12
   0   9  -1    0.23    0.13
   0   9  -1    0.27    0.08
   0   9   1    0.18    0.11
   0  -9   1    0.18    0.03
   0  -9   1    0.17    0.09
   0  -9  -1    0.15    0.08
   0  -9   1    0.17    0.04
   0  -9  -1    0.22    0.04
   0  -9   1    0.75    0.19
   0  -9  -1    0.22    0.04
   0  -9  -1    0.17    0.07
   0  -9   1    0.23    0.05
   0  -9   1    0.01    0.20
   0  -9   1    0.31    0.08
   0  -9   1    0.31    0.05
   0  -9  -1    0.27    0.05
   0  -9  -1    0.41    0.16
   0  -9  -1    0.28    0.05
   0   9  -2   40.74    1.36
   0   9   2   39.94    1.34
   0   9  -2   41.19    1.20
   0   9   2   40.50    1.20
   0   9  -2   41.09    1.39
   0   9   2   41.87    1.31
   0   9   2   40.25    1.39
   0   9  -2   39.99    1.38
   0   9   2   40.92    1.29
   0   9  -2   42.41    1.29
   0  -9   2   40.78    1.39
   0  -9   2   39.02    1.20
   0  -9  -2   40.57    1.36
   0  -9  -2   39.43    1.21
   0  -9  -2   41.48    1.20
   0  -9  -2   37.41    1.25
   0  -9   2   39.60    1.18
   0  -9  -2   39.77    1.29
   0  -9   2   41.13    1.51
   0  -9   2   40.71    1.19
   0  -9   2   36.37    1.26
   0  -9  -2   38.74    1.22
   0  -9   2   42.18    1.33
   0  -9   2   39.71    1.28
   0  -9  -2   40.71    1.19
   0   9   3   42.95    1.52
   0   9  -3   43.79    1.46
   0   9   3   44.48    1.50
   0   9   3   42.64    1.29
   0   9  -3   43.79    1.50
   0   9   3   44.56    1.31
   0   9   3   44.24    1.39
   0   9  -3   43.43    1.30
   0   9  -3   43.98    1.30
   0   9  -3   42.71    1.37
   0   9   3   42.71    1.42
   0  -9   3   43.05    1.30
   0  -9   3   45.47    1.53
   0  -9   3   43.78    1.29
   0  -9  -3   43.25    1.30
   0  -9  -3   43.84    1.32
   0  -9  -3   44.25    1.46
   0  -9  -3   42.93    1.28
   0  -9   3   42.61    1.60
   0  -9   3   41.87    1.37
   0  -9   3   42.39    1.30
   0  -9   3   45.19    1.42
   0  -9   3   43.06    1.28
   0  -9  -3   43.35    1.39
   0   9   4    4.61    0.36
   0   9   4    4.57    0.35
   0   9   4    4.40    0.19
   0   9   4    4.93    0.27
   0   9   4    4.36    0.20
   0   9  -4    4.54    0.19
   0   9  -4    4.57    0.25
   0   9  -4    4.60    0.31
   0   9   4    4.28    0.25
   0   9  -4    4.25    0.33
   0   9   4    4.80    0.32
   0   9  -4    4.03    0.19
   0   9  -4    4.24    0.34
   0  -9   4    4.48    0.20
   0  -9  -4    4.79    0.32
   0  -9  -4    4.73    0.27
   0  -9   4    5.05    0.29
   0  -9   4    4.15    0.20
   0  -9   4    4.41    0.53
   0  -9  -4    4.71    0.18
   0  -9   4    4.36    0.25
   0  -9   4    4.55    0.18
   0  -9  -4    4.13    0.20
   0  -9   4    4.40    0.40
   0  -9  -4    4.45    0.20
   0  -9  -4    4.58    0.19
   0   9  -5    0.84    0.16
   0   9  -5    0.73    0.17
   0   9  -5    0.89    0.08
   0   9   5    0.99    0.09
   0   9   5    0.81    0.14
   0   9  -5    0.92    0.08
   0   9   5    0.66    0.17
   0   9  -5    0.74    0.16
   0   9  -5    0.84    0.14
   0   9   5    0.82    0.20
   0   9   5    0.92    0.18
   0  -9  -5    0.82    0.09
   0  -9   5    0.85    0.08
   0  -9   5    0.71    0.08
   0  -9  -5    0.71    0.08
   0  -9  -5    0.67    0.11
   0  -9   5    0.64    0.10
   0  -9  -5    0.95    0.08
   0  -9   5    0.93    0.09
   0  -9   5    0.78    0.06
   0  -9   5    1.19    0.25
   0  -9  -5    0.88    0.11
   0  -9  -5    0.70    0.16
   0  -9  -5    0.83    0.07
   0  -9   5    0.98    0.16
   0   9  -6    6.92    0.45
   0   9  -6    7.10    0.28
   0   9   6    7.58    0.48
   0   9   6    7.02    0.27
   0   9   6    6.72    0.34
   0   9   6    7.62    0.37
   0   9  -6    7.59    0.28
   0   9   6    7.48    0.49
   0   9  -6    7.78    0.35
   0   9   6    7.16    0.29
   0   9  -6    7.64    0.43
   0   9   6    7.47    0.42
   0  -9  -6    7.36    0.29
   0  -9  -6    7.20    0.30
   0  -9  -6    7.75    0.32
   0  -9   6    7.27    0.26
   0  -9   6    7.49    0.29
   0  -9   6    7.93    0.35
   0  -9   6    8.14    0.73
   0  -9   6    7.38    0.29
   0  -9   6    7.52    0.27
   0  -9  -6    7.60    0.27
   0  -9  -6    7.41    0.38
   0  -9  -6    7.67    0.28
   0  -9  -6    7.61    0.45
   0  -9   6    6.49    0.52
   0   9   7   18.68    0.62
   0   9  -7   19.82    0.64
   0   9   7   20.02    0.65
   0   9  -7   20.64    0.72
   0   9   7   19.72    0.87
   0   9  -7   19.91    0.86
   0   9   7   20.48    0.75
   0   9  -7   19.88    0.63
   0   9   7   20.02    0.89
   0   9  -7   20.00    0.81
   0  -9   7   18.67    0.93
   0  -9  -7   20.00    0.63
   0  -9   7   19.52    0.61
   0  -9  -7   20.67    0.65
   0  -9  -7   19.38    0.75
   0  -9  -7   19.21    0.84
   0  -9   7   20.52    0.72
   0  -9   7   19.56    0.62
   0  -9   7   19.69    0.64
   0  -9  -7   20.18    0.68
   0  -9   7   19.76    0.64
   0  -9  -7   19.55    0.66
   0  -9  -7   19.96    0.62
   0   9   8   26.00    1.08
   0   9  -8   25.13    0.98
   0   9  -8   26.28    0.89
   0   9  -8   26.58    0.84
   0   9  -8   25.62    0.79
   0   9  -8   25.03    1.04
   0   9   8   24.65    1.06
   0   9   8   26.33    0.82
   0  -9   8   26.30    0.89
   0  -9   8   25.91    0.81
   0  -9   8   25.34    0.77
   0  -9  -8   24.69    0.93
   0  -9  -8   25.71    0.79
   0  -9  -8   26.15    0.78
   0  -9   8   25.40    0.81
   0  -9   8   24.81    1.16
   0  -9  -8   25.29    1.08
   0  -9  -8   26.22    0.85
   0  -9  -8   26.22    1.04
   0  -9  -8   25.50    0.81
   0   9  -9   33.37    1.22
   0   9   9   31.27    1.29
   0   9  -9   33.32    1.00
   0   9  -9   33.03    1.02
   0   9  -9   31.23    1.26
   0   9   9   32.98    1.03
   0   9   9   33.48    1.31
   0   9  -9   34.15    1.14
   0  -9   9   32.19    0.97
   0  -9  -9   32.11    1.26
   0  -9   9   33.34    1.01
   0  -9  -9   33.85    1.00
   0  -9  -9   33.33    1.33
   0  -9   9   32.18    1.02
   0  -9  -9   33.57    0.99
   0  -9  -9   33.85    1.07
   0  -9   9   32.98    1.41
   0  -9  -9   33.59    1.02
   0  -9   9   33.52    1.10
   0   9 -10   38.11    1.26
   0   9  10   41.98    1.26
   0   9 -10   40.54    1.25
   0   9  10   39.77    1.56
   0   9 -10   41.92    1.34
   0   9  10   41.10    1.57
   0   9 -10   40.94    1.53
   0   9 -10   42.79    1.47
   0  -9 -10   42.62    1.31
   0  -9  10   42.07    1.69
   0  -9  10   39.64    1.20
   0  -9 -10   41.64    1.22
   0  -9 -10   38.12    1.56
   0  -9  10   41.08    1.25
   0  -9  10   42.08    1.25
   0  -9 -10   42.80    1.26
   0  -9 -10   43.32    1.54
   0  -9  10   43.83    1.34
   0   9 -11   11.19    0.40
   0   9 -11   10.81    0.68
   0   9  11   11.40    0.41
   0   9  11   11.28    0.43
   0   9  11   11.67    0.84
   0   9 -11   11.67    0.49
   0   9  11    9.95    0.74
   0   9 -11    9.93    0.60
   0  -9 -11   11.17    0.40
   0  -9 -11   10.14    0.64
   0  -9  11   11.08    0.40
   0  -9 -11   11.16    0.45
   0  -9  11   11.49    0.39
   0  -9 -11   11.63    0.36
   0  -9  11   10.39    0.82
   0  -9 -11   10.83    0.74
   0  -9 -11    9.91    0.36
   0   9  12   26.44    0.85
   0   9 -12   26.72    0.85
   0   9 -12   27.93    1.31
   0   9  12   26.38    1.29
   0   9  12   25.64    0.90
   0   9 -12   27.52    0.94
   0  -9 -12   28.15    1.27
   0  -9 -12   30.01    1.70
   0  -9 -12   27.55    0.91
   0  -9 -12   26.39    0.80
   0  -9 -12   27.37    0.84
   0  -9  12   26.97    0.84
   0  -9  12   26.19    0.85
   0   9  13    1.03    0.09
   0   9 -13    0.95    0.08
   0   9 -13    1.05    0.26
   0  -9 -13    0.91    0.09
   0  -9 -13    1.17    0.16
   0  -9 -13    0.99    0.06
   0  -9  13    1.07    0.09
   0  -9  13    1.14    0.09
   0   9 -14   43.36    1.28
   0   9  14   42.26    1.28
   0  -9 -14   42.99    1.29
   0  -9 -14   41.55    1.42
   0  -9  14   43.23    1.26
   0  -9  14   40.89    1.27
   0  -9 -14   43.14    1.26
   0   9  15   11.83    0.40
   0   9 -15   11.63    0.39
   0  -9  15   11.31    0.37
   0  -9 -15   10.93    0.39
   0  -9 -15   11.33    0.40
   0  -9  15   11.51    0.39
   0  -9 -15   11.70    0.38
   0   9  16   51.03    1.51
   0   9  16   50.85    1.48
   0   9 -16   50.10    1.47
   0  -9  16   48.41    1.44
   0  -9  16   47.78    1.52
   0  -9 -16   48.65    1.47
   0  -9  16   53.37    1.48
   0   9  17    0.49    0.07
   0   9  17    0.55    0.05
   0   9  17    0.42    0.06
   0   9 -17    0.55    0.05
   0  -9  17    0.56    0.08
   0  -9  17    0.59    0.05
   0  -9 -17    0.55    0.05
   0  -9  17    0.61    0.06
   0  -9 -17    0.54    0.05
   0   9  18   21.41    0.67
   0   9 -18   21.55    0.66
   0   9  18   23.32    0.66
   0  -9  18   21.64    0.68
   0  -9  18   23.34    0.66
   0  -9 -18   21.96    0.66
   0  -9 -18   21.03    0.64
   0   9  19    0.16    0.03
   0   9 -19    0.10    0.02
   0  -9 -19    0.07    0.02
   0  10   0   64.97    1.93
   0  10   0   63.97    1.91
   0  10   0   67.73    2.16
   0  10   0   65.10    2.02
   0  10   0   64.03    2.11
   0  10   0   64.50    2.11
   0 -10   0   65.94    2.03
   0 -10   0   64.98    1.93
   0 -10   0   65.13    1.92
   0 -10   0   67.31    2.07
   0 -10   0   64.92    1.91
   0 -10   0   65.84    1.90
   0 -10   0   67.42    2.09
   0  10   1   46.16    1.37
   0  10   1   46.98    1.47
   0  10   1   45.19    1.54
   0  10  -1   47.03    1.47
   0  10   1   44.53    1.58
   0  10  -1   45.61    1.58
   0  10   1   45.68    1.56
   0  10   1   45.35    1.35
   0  10  -1   45.87    1.57
   0  10  -1   45.91    1.56
   0  10  -1   46.35    1.36
   0  10  -1   44.76    1.37
   0 -10   1   45.81    1.35
   0 -10   1   46.35    1.55
   0 -10  -1   46.71    1.47
   0 -10  -1   46.56    1.35
   0 -10  -1   43.63    1.46
   0 -10   1   45.24    1.34
   0 -10   1   46.30    1.47
   0 -10  -1   47.87    1.54
   0 -10  -1   44.42    1.37
   0 -10   1   45.73    1.37
   0 -10  -1   45.92    1.34
   0 -10   1   43.05    1.37
   0 -10  -1   43.79    1.38
   0 -10   1   47.33    1.52
   0  10  -2   18.88    0.61
   0  10  -2   19.37    0.83
   0  10   2   18.92    0.83
   0  10   2   19.59    0.80
   0  10  -2   18.29    0.81
   0  10  -2   19.31    0.63
   0  10  -2   19.81    0.71
   0  10   2   18.04    0.61
   0  10  -2   20.45    0.81
   0  10   2   19.23    0.72
   0  10   2   19.27    0.63
   0 -10   2   20.12    0.85
   0 -10   2   18.79    0.62
   0 -10   2   18.87    0.63
   0 -10   2   18.96    0.61
   0 -10  -2   19.41    0.64
   0 -10   2   19.54    0.76
   0 -10  -2   19.04    0.61
   0 -10  -2   20.84    0.74
   0 -10   2   19.26    0.71
   0 -10  -2   19.80    0.63
   0 -10  -2   18.78    0.60
   0 -10   2   19.25    0.60
   0 -10  -2   19.03    0.78
   0  10  -3   85.04    2.52
   0  10   3   82.54    2.67
   0  10  -3   83.48    2.62
   0  10   3   83.84    2.61
   0  10   3   83.48    2.71
   0  10  -3   80.86    2.65
   0  10  -3   82.54    2.66
   0  10   3   81.59    2.41
   0  10   3   85.04    2.54
   0  10   3   83.82    2.44
   0  10  -3   82.07    2.41
   0 -10   3   84.18    2.40
   0 -10   3   82.15    2.43
   0 -10   3   81.29    2.42
   0 -10  -3   86.55    2.63
   0 -10  -3   81.75    2.44
   0 -10   3   87.79    2.57
   0 -10  -3   82.22    2.41
   0 -10  -3   81.77    2.43
   0 -10   3   82.69    2.66
   0 -10  -3   83.62    2.40
   0 -10   3   84.12    2.52
   0 -10  -3   84.94    2.55
   0 -10   3   83.62    2.40
   0  10   4   11.86    0.65
   0  10   4   11.80    0.64
   0  10   4   12.20    0.44
   0  10  -4   12.71    0.64
   0  10  -4   12.65    0.63
   0  10   4   13.04    0.54
   0  10   4   12.01    0.42
   0  10  -4   12.06    0.42
   0  10  -4   12.82    0.44
   0  10  -4   12.10    0.60
   0  10  -4   12.22    0.51
   0  10   4   12.36    0.59
   0 -10   4   12.13    0.41
   0 -10   4   12.57    0.44
   0 -10   4   12.39    0.55
   0 -10  -4   12.35    0.53
   0 -10   4   12.61    0.51
   0 -10  -4   11.93    0.44
   0 -10  -4   12.42    0.60
   0 -10  -4   12.54    0.44
   0 -10  -4   12.49    0.42
   0 -10  -4   12.45    0.46
   0 -10  -4   12.45    0.41
   0 -10   4   12.60    0.69
   0 -10   4   12.39    0.43
   0 -10   4   12.32    0.40
   0  10   5   62.01    2.04
   0  10   5   57.80    2.05
   0  10  -5   59.58    1.75
   0  10  -5   61.75    1.98
   0  10   5   61.97    1.89
   0  10  -5   58.03    2.01
   0  10   5   59.35    1.78
   0  10  -5   60.83    1.77
   0  10  -5   60.87    1.86
   0  10  -5   56.90    2.00
   0  10   5   56.31    1.74
   0  10   5   59.41    1.92
   0 -10   5   58.61    1.74
   0 -10  -5   59.59    1.74
   0 -10   5   60.92    1.86
   0 -10   5   58.15    2.06
   0 -10  -5   59.62    1.78
   0 -10  -5   60.35    1.90
   0 -10  -5   59.13    1.80
   0 -10  -5   61.44    1.74
   0 -10   5   59.01    1.77
   0 -10  -5   62.74    2.00
   0 -10   5   59.88    1.73
   0  10  -6   58.90    1.95
   0  10   6   59.88    1.75
   0  10  -6   57.89    1.99
   0  10   6   60.29    2.02
   0  10  -6   55.06    1.79
   0  10   6   56.63    2.03
   0  10   6   57.35    1.86
   0  10  -6   57.53    1.72
   0  10  -6   59.55    2.02
   0  10  -6   60.75    1.84
   0 -10  -6   60.02    1.98
   0 -10  -6   60.17    1.75
   0 -10   6   60.24    1.84
   0 -10  -6   60.03    1.77
   0 -10   6   56.86    2.06
   0 -10   6   55.82    1.71
   0 -10  -6   59.13    1.71
   0 -10   6   57.93    1.74
   0 -10   6   61.18    1.74
   0 -10  -6   58.47    1.71
   0 -10  -6   58.70    1.87
   0  10  -7   12.93    0.63
   0  10   7   11.98    0.44
   0  10  -7   12.03    0.43
   0  10   7   12.11    0.69
   0  10  -7   12.39    0.42
   0  10  -7   11.51    0.66
   0  10   7   11.31    0.68
   0  10   7   15.02    0.64
   0  10  -7   12.21    0.68
   0 -10   7   12.18    0.39
   0 -10   7   11.83    0.77
   0 -10   7   12.26    0.43
   0 -10  -7   11.58    0.65
   0 -10   7   12.57    0.52
   0 -10  -7   11.86    0.44
   0 -10  -7   11.99    0.63
   0 -10  -7   12.27    0.44
   0 -10  -7   12.38    0.40
   0 -10   7   11.64    0.43
   0 -10  -7   12.28    0.41
   0 -10  -7   13.02    0.71
   0 -10  -7   12.13    0.47
   0  10  -8   33.19    1.30
   0  10   8   33.12    1.33
   0  10  -8   31.47    1.21
   0  10  -8   32.92    1.10
   0  10   8   32.47    1.01
   0  10   8   32.30    1.46
   0  10  -8   31.39    1.00
   0  10  -8   31.00    0.98
   0  10  -8   31.74    1.27
   0 -10  -8   32.43    0.96
   0 -10  -8   32.37    1.00
   0 -10   8   33.01    1.09
   0 -10   8   31.87    1.00
   0 -10  -8   34.02    1.06
   0 -10  -8   32.01    1.25
   0 -10  -8   32.59    0.97
   0 -10   8   33.44    1.00
   0 -10  -8   32.16    1.32
   0 -10   8   31.21    1.39
   0 -10   8   31.23    0.95
   0  10   9   18.81    0.98
   0  10  -9   20.39    0.88
   0  10  -9   20.84    0.75
   0  10  -9   20.14    0.95
   0  10   9   19.46    0.98
   0  10  -9   20.44    0.95
   0  10   9   19.87    0.66
   0 -10  -9   20.28    0.91
   0 -10   9   20.83    0.65
   0 -10   9   18.58    1.06
   0 -10  -9   19.96    0.65
   0 -10   9   17.91    0.59
   0 -10   9   19.53    0.65
   0 -10   9   20.45    0.74
   0 -10  -9   20.37    0.70
   0 -10  -9   19.93    0.62
   0 -10  -9   20.42    0.61
   0 -10  -9   18.98    0.98
   0  10  10    0.18    0.39
   0  10  10    0.13    0.06
   0  10 -10   -0.03    0.24
   0  10 -10   -0.13    0.10
   0  10 -10    0.32    0.30
   0  10 -10    0.03    0.03
   0  10  10   -0.20    0.37
   0  10 -10    0.07    0.12
   0  10 -10    0.13    0.23
   0 -10 -10    0.01    0.04
   0 -10 -10    0.04    0.04
   0 -10 -10    0.08    0.03
   0 -10  10    0.05    0.13
   0 -10  10    0.07    0.39
   0 -10  10    0.11    0.04
   0 -10 -10    0.28    0.23
   0 -10 -10    0.10    0.11
   0 -10  10    0.05    0.04
   0 -10 -10    0.03    0.30
   0  10 -11    8.31    0.37
   0  10 -11    8.67    0.64
   0  10 -11    8.17    0.67
   0  10  11    8.77    0.32
   0  10  11    9.50    1.05
   0  10 -11    8.23    0.73
   0  10 -11    9.51    0.44
   0  10  11   10.02    0.37
   0 -10 -11    8.74    0.76
   0 -10 -11   10.09    0.32
   0 -10  11    9.98    0.37
   0 -10 -11    8.73    0.63
   0 -10  11   11.27    0.92
   0 -10 -11    7.68    0.54
   0 -10 -11    9.95    0.36
   0  10  12   13.25    0.46
   0  10 -12   13.57    0.46
   0  10  12   13.92    0.44
   0  10 -12   12.58    0.58
   0 -10 -12   13.16    0.40
   0 -10  12   13.15    0.46
   0 -10 -12   12.50    0.53
   0 -10  12   13.22    0.44
   0 -10 -12   13.43    0.45
   0  10  13    0.03    0.03
   0  10 -13    0.09    0.04
   0 -10  13    0.02    0.03
   0 -10  13    0.03    0.03
   0 -10 -13    0.05    0.03
   0  10  14    4.84    0.20
   0  10 -14    4.62    0.20
   0 -10 -14    4.64    0.19
   0 -10  14    4.42    0.23
   0 -10  14    4.59    0.20
   0 -10  14    4.60    0.18
   0 -10 -14    4.63    0.20
   0  10  15    1.27    0.10
   0  10  15    1.25    0.13
   0  10 -15    1.38    0.09
   0 -10 -15    1.26    0.10
   0 -10  15    1.48    0.10
   0 -10  15    1.39    0.12
   0 -10  15    1.42    0.08
   0 -10 -15    1.37    0.09
   0  10  16    2.89    0.13
   0  10  16    2.61    0.15
   0  10 -16    3.01    0.13
   0 -10  16    2.84    0.15
   0 -10 -16    2.85    0.13
   0 -10 -16    2.98    0.12
   0 -10  16    3.10    0.13
   0  10 -17    1.16    0.06
   0  10  17    1.15    0.08
   0  10  17    1.19    0.07
   0 -10  17    1.05    0.07
   0 -10  17    0.94    0.09
   0 -10  17    1.09    0.07
   0 -10 -17    1.08    0.05
   0 -10  17    1.08    0.07
   0 -10 -17    1.21    0.07
   0  10  18    0.26    0.03
   0  10  18    0.41    0.04
   0 -10 -18    0.32    0.03
   0 -10  18    0.32    0.03
   0  11   0   -0.11    0.17
   0  11   0    0.13    0.05
   0  11   0    0.00    0.04
   0  11   0    0.03    0.16
   0  11   0    0.00    0.17
   0  11   0    0.05    0.07
   0 -11   0    0.00    0.07
   0 -11   0    0.10    0.04
   0 -11   0    0.12    0.14
   0 -11   0    0.04    0.04
   0 -11   0    0.01    0.04
   0  11  -1    0.98    0.22
   0  11  -1    0.71    0.21
   0  11   1    0.90    0.21
   0  11  -1    1.10    0.18
   0  11  -1    0.78    0.22
   0  11   1    0.66    0.13
   0  11  -1    0.85    0.15
   0  11   1    0.43    0.18
   0  11   1    0.86    0.09
   0  11   1    0.98    0.23
   0  11  -1    0.89    0.09
   0  11   1    0.72    0.20
   0  11   1    0.86    0.10
   0 -11  -1    0.82    0.19
   0 -11  -1    1.05    0.10
   0 -11  -1    0.80    0.08
   0 -11   1    0.64    0.18
   0 -11  -1    0.83    0.13
   0 -11  -1    0.80    0.07
   0 -11   1    0.72    0.12
   0 -11  -1    0.92    0.15
   0 -11   1    0.84    0.09
   0 -11   1    0.94    0.09
   0 -11   1    0.96    0.34
   0  11   2    0.18    0.06
   0  11   2    0.13    0.21
   0  11  -2    0.11    0.03
   0  11  -2    0.22    0.06
   0  11  -2    0.17    0.10
   0  11   2    0.11    0.19
   0  11   2    0.35    0.10
   0  11  -2    0.19    0.16
   0  11  -2    0.30    0.20
   0  11   2    0.50    0.22
   0  11  -2    0.13    0.17
   0  11   2    0.22    0.05
   0 -11  -2    0.19    0.04
   0 -11   2    0.18    0.08
   0 -11  -2    0.11    0.09
   0 -11  -2    0.19    0.05
   0 -11   2    0.19    0.03
   0 -11   2    0.13    0.05
   0 -11   2    0.30    0.05
   0 -11   2   -0.38    0.30
   0 -11  -2    0.14    0.05
   0 -11  -2    0.38    0.18
   0 -11  -2    0.20    0.05
   0 -11   2   -0.06    0.17
   0 -11   2    0.20    0.05
   0  11   3    0.45    0.21
   0  11   3    0.66    0.23
   0  11  -3    0.42    0.17
   0  11  -3    0.65    0.21
   0  11  -3    0.52    0.07
   0  11   3    0.52    0.08
   0  11  -3    0.46    0.12
   0  11   3    0.30    0.24
   0  11  -3    0.33    0.19
   0  11   3    0.56    0.16
   0  11  -3    0.44    0.07
   0 -11   3    0.50    0.07
   0 -11   3    0.51    0.08
   0 -11  -3    0.39    0.12
   0 -11   3    0.91    0.32
   0 -11  -3    0.39    0.07
   0 -11   3    0.49    0.20
   0 -11  -3    0.26    0.17
   0 -11   3    0.52    0.05
   0 -11  -3    0.48    0.07
   0 -11  -3    0.67    0.09
   0 -11   3    0.63    0.13
   0 -11  -3    0.47    0.05
   0 -11   3    0.61    0.07
   0  11  -4   11.43    0.41
   0  11  -4   10.77    0.63
   0  11  -4   11.37    0.65
   0  11  -4   11.30    0.51
   0  11  -4   11.15    0.61
   0  11   4   11.87    0.52
   0  11   4   11.08    0.67
   0  11   4   10.99    0.67
   0  11   4   11.11    0.41
   0  11  -4   11.32    0.39
   0 -11  -4   11.31    0.41
   0 -11  -4   11.27    0.39
   0 -11   4   11.69    0.41
   0 -11   4   12.74    0.53
   0 -11  -4   12.10    0.53
   0 -11  -4   11.81    0.61
   0 -11   4    9.72    0.74
   0 -11  -4   11.41    0.38
   0 -11   4   11.33    0.42
   0 -11  -4   11.27    0.42
   0 -11   4   11.65    0.37
   0  11   5    2.76    0.24
   0  11  -5    3.02    0.39
   0  11   5    2.37    0.51
   0  11  -5    3.31    0.24
   0  11   5    2.88    0.36
   0  11  -5    3.11    0.37
   0  11  -5    3.05    0.16
   0  11   5    3.18    0.18
   0  11   5    3.24    0.17
   0  11  -5    2.42    0.42
   0 -11  -5    2.98    0.25
   0 -11   5    3.15    0.13
   0 -11  -5    3.46    0.18
   0 -11   5    3.03    0.17
   0 -11   5    2.55    0.43
   0 -11  -5    3.05    0.15
   0 -11  -5    3.22    0.14
   0 -11   5    3.20    0.17
   0 -11   5    3.02    0.24
   0 -11  -5    3.19    0.17
   0  11  -6   23.06    0.98
   0  11   6   22.96    1.06
   0  11  -6   23.77    0.86
   0  11  -6   24.00    0.76
   0  11   6   24.27    0.77
   0  11   6   23.09    1.07
   0  11  -6   23.08    1.04
   0  11  -6   23.47    1.04
   0  11   6   23.50    0.88
   0 -11  -6   23.58    0.74
   0 -11   6   24.66    0.86
   0 -11  -6   24.02    1.00
   0 -11   6   24.16    0.76
   0 -11   6   22.89    0.76
   0 -11  -6   23.69    0.78
   0 -11   6   23.80    1.14
   0 -11   6   23.21    0.71
   0 -11  -6   24.46    0.72
   0 -11  -6   23.29    0.89
   0 -11  -6   23.52    0.76
   0 -11  -6   23.76    1.08
   0  11  -7   23.29    0.75
   0  11   7   23.24    1.08
   0  11   7   23.95    0.88
   0  11  -7   22.44    0.97
   0  11   7   23.73    0.76
   0  11   7   21.83    1.07
   0  11  -7   23.63    1.05
   0  11  -7   23.87    0.85
   0  11  -7   23.27    1.05
   0 -11   7   22.80    0.73
   0 -11   7   23.51    0.85
   0 -11  -7   23.25    0.70
   0 -11  -7   22.13    0.88
   0 -11   7   23.43    0.74
   0 -11  -7   24.27    0.75
   0 -11   7   22.23    0.69
   0 -11  -7   23.11    1.00
   0 -11   7   22.91    1.16
   0 -11  -7   23.22    1.08
   0  11   8    0.47    0.37
   0  11  -8    0.58    0.26
   0  11   8    0.51    0.33
   0  11  -8    0.52    0.14
   0  11  -8    0.56    0.25
   0  11  -8    0.54    0.09
   0  11   8    0.36    0.07
   0  11  -8    0.10    0.28
   0 -11   8    0.40    0.06
   0 -11   8    0.37    0.07
   0 -11  -8    0.58    0.22
   0 -11  -8    0.45    0.07
   0 -11  -8    0.36    0.31
   0 -11  -8    0.54    0.05
   0 -11   8    0.55    0.14
   0 -11  -8    0.12    0.14
   0 -11   8   -0.01    0.41
   0  11  -9   35.24    1.07
   0  11  -9   30.63    1.84
   0  11  -9   36.18    1.18
   0  11  -9   34.96    1.47
   0  11   9   37.05    1.64
   0  11   9   32.31    1.49
   0  11   9   35.72    1.08
   0 -11   9   36.59    1.07
   0 -11   9   34.58    1.17
   0 -11   9   26.86    1.73
   0 -11  -9   37.19    1.07
   0 -11   9   34.48    1.07
   0 -11  -9   34.19    1.44
   0 -11  -9   35.19    1.02
   0  11 -10    0.23    0.16
   0  11  10    0.05    0.04
   0  11  10    0.13    0.05
   0  11 -10    0.15    0.04
   0 -11 -10    0.13    0.42
   0 -11  10    0.07    0.08
   0 -11  10    0.10    0.04
   0 -11 -10    0.09    0.04
   0 -11 -10    0.18    0.03
   0 -11  10   -0.01    0.17
   0 -11  10    0.08    0.04
   0  11  11   24.25    0.77
   0  11  11   23.97    0.74
   0  11 -11   24.40    0.76
   0  11 -11   22.90    0.87
   0 -11  11   23.15    0.79
   0 -11  11   24.31    0.75
   0 -11 -11   25.04    0.76
   0 -11  11   24.29    0.77
   0  11  12   32.98    1.00
   0  11 -12   32.88    0.99
   0  11  12   33.24    0.99
   0 -11  12   28.54    1.13
   0 -11  12   32.40    0.98
   0 -11 -12   33.50    0.98
   0 -11  12   33.30    1.00
   0  11  13    6.34    0.25
   0  11 -13    6.60    0.25
   0 -11 -13    6.39    0.24
   0 -11  13    6.41    0.23
   0 -11  13    6.26    0.27
   0 -11  13    6.29    0.25
   0  11 -14    4.60    0.18
   0  11  14    4.61    0.18
   0 -11  14    4.11    0.21
   0 -11 -14    4.56    0.19
   0 -11  14    4.27    0.16
   0 -11  14    4.53    0.18
   0 -11  14    4.32    0.18
   0 -11 -14    4.53    0.17
   0  11 -15    6.86    0.24
   0  11  15    7.07    0.24
   0 -11 -15    5.77    0.24
   0 -11 -15    6.72    0.24
   0 -11  15    6.02    0.26
   0 -11 -15    6.91    0.22
   0 -11  15    6.76    0.25
   0 -11  15    6.99    0.24
   0  11 -16    0.01    0.02
   0  11  16    0.01    0.02
   0  11  16    0.02    0.03
   0  11 -16    0.06    0.03
   0 -11 -16   -0.01    0.02
   0 -11  16    0.03    0.03
   0 -11  16    0.00    0.04
   0 -11 -16    0.03    0.02
   0 -11  16    0.03    0.02
   0  11  17    7.47    0.26
   0  11 -17    9.33    0.29
   0  11  17    7.67    0.27
   0 -11  17    9.06    0.27
   0 -11 -17    8.17    0.26
   0  12   0    5.40    0.24
   0  12   0    4.98    0.50
   0  12   0    5.06    0.33
   0  12   0    5.50    0.46
   0  12   0    6.06    0.53
   0  12   0    4.73    0.50
   0 -12   0    5.54    0.25
   0 -12   0    5.63    0.24
   0 -12   0    5.61    0.45
   0 -12   0    5.16    0.20
   0 -12   0    5.12    0.32
   0  12   1    7.16    0.39
   0  12  -1    7.23    0.30
   0  12   1    6.73    0.56
   0  12   1    7.10    0.29
   0  12  -1    7.35    0.39
   0  12  -1    7.20    0.53
   0  12  -1    7.54    0.57
   0  12  -1    7.21    0.57
   0  12  -1    7.07    0.57
   0  12   1    5.92    0.73
   0  12   1    7.38    0.57
   0 -12   1    6.69    0.29
   0 -12   1    7.28    0.29
   0 -12   1    7.02    0.25
   0 -12   1    7.14    0.39
   0 -12  -1    7.39    0.26
   0 -12  -1    7.23    0.29
   0 -12  -1    7.20    0.30
   0 -12  -1    7.92    0.51
   0 -12  -1    7.05    0.39
   0 -12   1    8.00    0.52
   0  12   2    0.17    0.09
   0  12  -2    0.09    0.24
   0  12   2    0.29    0.23
   0  12   2    0.15    0.05
   0  12   2    0.51    0.41
   0  12  -2    0.21    0.24
   0  12  -2    0.18    0.10
   0  12  -2   -0.07    0.20
   0  12   2    0.27    0.25
   0  12  -2    0.20    0.05
   0 -12  -2    0.00    0.07
   0 -12  -2    0.18    0.03
   0 -12   2    0.31    0.06
   0 -12  -2    0.20    0.05
   0 -12   2   -0.07    0.26
   0 -12   2    0.19    0.03
   0 -12  -2    0.13    0.09
   0 -12  -2    0.37    0.23
   0 -12   2    0.47    0.11
   0 -12  -2    0.25    0.06
   0 -12   2    0.17    0.05
   0  12  -3    1.23    0.29
   0  12   3    1.23    0.10
   0  12   3    1.21    0.33
   0  12  -3    1.13    0.17
   0  12  -3    1.45    0.27
   0  12   3    0.69    0.32
   0  12  -3    1.28    0.12
   0  12  -3    1.39    0.32
   0  12   3    1.43    0.20
   0 -12   3    1.20    0.10
   0 -12   3    1.14    0.10
   0 -12  -3    1.19    0.11
   0 -12   3    1.19    0.07
   0 -12  -3    1.28    0.27
   0 -12  -3    1.08    0.10
   0 -12  -3    1.19    0.08
   0 -12   3    1.13    0.16
   0 -12   3    0.23    0.31
   0 -12  -3    1.30    0.19
   0  12   4   22.79    0.86
   0  12  -4   22.01    1.02
   0  12  -4   23.09    1.04
   0  12   4   21.14    1.05
   0  12  -4   21.59    0.97
   0  12   4   22.84    0.74
   0  12  -4   22.69    0.74
   0  12   4   22.86    1.08
   0  12  -4   23.25    0.85
   0 -12   4   22.74    0.73
   0 -12   4   20.79    1.18
   0 -12   4   23.22    0.85
   0 -12  -4   22.37    0.87
   0 -12  -4   23.62    0.99
   0 -12   4   22.64    0.68
   0 -12  -4   22.83    0.69
   0 -12  -4   22.14    0.73
   0 -12   4   23.36    0.74
   0  12   5    0.00    0.25
   0  12  -5   -0.51    0.28
   0  12  -5    0.13    0.10
   0  12  -5    0.10    0.26
   0  12   5    0.02    0.12
   0  12  -5    0.13    0.22
   0  12   5    0.05    0.05
   0  12   5   -0.29    0.32
   0  12  -5    0.08    0.04
   0 -12   5    0.03    0.02
   0 -12  -5    0.02    0.24
   0 -12  -5    0.05    0.10
   0 -12   5    0.04    0.04
   0 -12  -5    0.10    0.23
   0 -12   5    0.27    0.51
   0 -12  -5    0.06    0.05
   0 -12  -5    0.03    0.04
   0 -12  -5    0.03    0.02
   0 -12  -5    0.05    0.04
   0 -12   5    0.16    0.10
   0 -12   5    0.05    0.04
   0  12  -6   39.55    1.32
   0  12   6   40.44    1.22
   0  12  -6   39.91    1.55
   0  12   6   40.00    1.35
   0  12  -6   41.25    1.22
   0  12  -6   39.02    1.54
   0  12  -6   39.55    1.48
   0  12   6   36.94    1.58
   0  12   6   39.02    1.58
   0 -12   6   40.03    1.22
   0 -12   6   40.14    1.20
   0 -12  -6   39.82    1.23
   0 -12  -6   38.94    1.57
   0 -12  -6   39.05    1.48
   0 -12  -6   39.97    1.21
   0 -12   6   38.35    1.65
   0 -12  -6   39.27    1.37
   0 -12   6   41.67    1.33
   0 -12  -6   39.58    1.16
   0  12   7    4.10    0.59
   0  12  -7    4.50    0.31
   0  12  -7    4.42    0.22
   0  12  -7    3.11    0.47
   0  12   7    3.89    0.51
   0  12  -7    4.49    0.54
   0  12   7    4.47    0.21
   0  12  -7    4.20    0.55
   0 -12   7    4.34    0.20
   0 -12   7    4.71    0.30
   0 -12  -7    4.45    0.20
   0 -12  -7    4.26    0.33
   0 -12   7    5.33    0.67
   0 -12  -7    3.32    0.39
   0 -12   7    4.50    0.21
   0 -12  -7    4.11    0.18
   0 -12  -7    4.08    0.56
   0  12  -8   12.07    0.53
   0  12  -8   11.66    0.42
   0  12   8   12.11    0.43
   0 -12   8   11.71    0.42
   0 -12   8   11.84    0.41
   0 -12  -8   12.13    0.42
   0 -12  -8   11.48    0.36
   0 -12   8   11.71    0.52
   0  12  -9    0.40    0.06
   0  12  -9    0.64    0.17
   0  12   9    0.54    0.07
   0 -12   9    0.55    0.07
   0 -12   9    0.57    0.06
   0 -12   9    0.27    0.18
   0 -12   9    0.52    0.07
   0 -12  -9    0.46    0.07
   0  12  10    2.64    0.14
   0  12 -10    2.43    0.14
   0  12  10    2.63    0.13
   0 -12  10    2.48    0.13
   0 -12 -10    2.36    0.13
   0 -12  10    2.28    0.14
   0 -12  10    2.61    0.14
   0  12  11    0.44    0.06
   0  12 -11    0.41    0.06
   0  12  11    0.45    0.06
   0  12  11    0.44    0.05
   0 -12  11    0.36    0.05
   0 -12  11    0.50    0.06
   0 -12 -11    0.37    0.06
   0 -12  11    0.44    0.06
   0  12  12    0.20    0.04
   0  12 -12    0.29    0.05
   0  12  12    0.25    0.04
   0 -12  12    0.18    0.04
   0 -12  12    0.19    0.04
   0 -12  12    0.20    0.04
   0 -12 -12    0.20    0.04
   0  12  13    4.67    0.19
   0  12 -13    4.72    0.19
   0 -12  13    4.38    0.17
   0 -12  13    4.62    0.16
   0 -12  13    4.76    0.19
   0 -12 -13    4.89    0.17
   0  12 -14    2.52    0.11
   0  12  14    2.49    0.11
   0  12 -14    2.28    0.12
   0 -12 -14    2.31    0.12
   0 -12 -14    2.31    0.12
   0 -12 -14    2.55    0.10
   0 -12  14    2.43    0.11
   0  12 -15    3.24    0.12
   0  12 -15    3.45    0.14
   0  12  15    3.43    0.13
   0  12 -15    3.34    0.13
   0  12  15    3.44    0.15
   0 -12  15    3.61    0.13
   0 -12  15    3.21    0.15
   0 -12 -15    3.43    0.13
   0  12  16    0.12    0.03
   0  12  16    0.09    0.02
   0 -12  16    0.08    0.03
   0 -12  16    0.14    0.02
   0  13   0    0.01    0.10
   0  13   0    0.18    0.05
   0  13   0    0.20    0.37
   0  13   0    0.39    0.31
   0 -13   0    0.91    0.52
   0 -13   0   -0.08    0.09
   0 -13   0   -0.54    0.38
   0  13  -1    0.16    0.10
   0  13   1    0.17    0.11
   0  13   1    0.60    0.32
   0  13  -1    0.44    0.31
   0  13   1    0.11    0.04
   0  13  -1    0.56    0.42
   0  13  -1    0.14    0.04
   0  13   1    0.35    0.43
   0 -13   1    0.05    0.56
   0 -13   1    0.22    0.11
   0 -13   1    0.15    0.03
   0 -13  -1    0.47    0.36
   0 -13   1    0.19    0.05
   0 -13  -1    0.19    0.03
   0 -13  -1   -0.52    0.47
   0 -13   1    0.98    0.62
   0 -13  -1   -0.01    0.11
   0 -13   1    0.15    0.05
   0 -13  -1    0.20    0.05
   0 -13  -1    0.20    0.05
   0  13  -2    1.48    0.49
   0  13  -2    0.97    0.18
   0  13  -2    1.25    0.50
   0  13   2    1.45    0.11
   0  13   2    1.50    0.21
   0  13   2    1.33    0.46
   0  13  -2    1.51    0.12
   0  13  -2    1.48    0.40
   0  13  -2    1.47    0.37
   0  13   2    0.94    0.35
   0 -13  -2    1.25    0.50
   0 -13  -2    1.54    0.39
   0 -13   2    1.50    0.11
   0 -13  -2    1.41    0.11
   0 -13   2    1.38    0.19
   0 -13   2    1.39    0.54
   0 -13  -2    1.42    0.08
   0 -13  -2    1.26    0.18
   0 -13  -2    1.40    0.11
   0 -13   2    1.33    0.11
   0  13   3    2.56    0.15
   0  13  -3    2.26    0.24
   0  13  -3    2.39    0.46
   0  13   3    2.56    0.25
   0  13  -3    1.46    0.37
   0  13   3    3.27    0.56
   0  13   3    2.72    0.52
   0  13  -3    3.21    0.19
   0  13  -3    2.28    0.41
   0  13  -3    2.41    0.45
   0 -13   3    2.47    0.15
   0 -13   3    2.69    0.25
   0 -13   3    2.60    0.15
   0 -13  -3    2.49    0.15
   0 -13  -3    2.60    0.11
   0 -13  -3    2.74    0.42
   0 -13  -3    3.31    0.48
   0 -13  -3    2.54    0.25
   0 -13  -3    2.33    0.15
   0  13  -4   24.16    1.19
   0  13  -4   24.76    1.11
   0  13   4   25.48    0.95
   0  13  -4   26.02    0.82
   0  13   4   23.85    1.19
   0  13   4   24.78    0.77
   0  13  -4   24.04    1.17
   0  13  -4   26.42    1.36
   0  13   4   27.45    0.83
   0  13  -4   25.70    0.93
   0 -13  -4   23.44    1.09
   0 -13  -4   25.87    0.83
   0 -13   4   25.96    0.83
   0 -13  -4   25.47    1.20
   0 -13   4   25.73    0.93
   0 -13  -4   25.54    0.96
   0  13   5    0.21    0.05
   0  13  -5    0.02    0.17
   0  13  -5    0.18    0.04
   0  13   5    0.34    0.26
   0 -13  -5    0.18    0.05
   0 -13  -5    0.30    0.06
   0 -13   5    0.34    0.06
   0 -13   5    0.23    0.05
   0 -13   5    0.29    0.14
   0 -13  -5    0.16    0.21
   0  13  -6    0.10    0.13
   0  13  -6    0.30    0.06
   0  13   6    0.01    0.03
   0 -13  -6    0.01    0.03
   0 -13   6    0.08    0.04
   0 -13   6    0.01    0.03
   0 -13   6    0.08    0.13
   0 -13  -6    0.02    0.14
   0  13  -7    2.56    0.14
   0  13  -7    2.37    0.12
   0  13  -7    2.49    0.28
   0  13   7    2.31    0.14
   0 -13  -7    2.53    0.14
   0 -13   7    2.43    0.14
   0 -13   7    2.58    0.26
   0 -13   7    2.28    0.13
   0  13   8    1.01    0.09
   0  13  -8    1.02    0.09
   0  13  -8    1.18    0.20
   0 -13   8    1.00    0.09
   0 -13  -8    1.04    0.09
   0 -13   8    0.96    0.08
   0  13   9    0.11    0.04
   0  13   9    0.10    0.03
   0  13  -9    0.13    0.04
   0 -13  -9    0.08    0.04
   0 -13   9    0.12    0.04
   0 -13   9    0.03    0.03
   0  13 -10    0.83    0.08
   0  13 -10    1.05    0.08
   0  13  10    0.83    0.07
   0  13  10    0.92    0.08
   0 -13  10    1.01    0.08
   0 -13 -10    1.01    0.07
   0  13  11    5.44    0.21
   0  13 -11    5.48    0.21
   0  13  11    5.27    0.19
   0 -13 -11    5.45    0.20
   0 -13  11    4.80    0.20
   0 -13  11    5.47    0.21
   0 -13  11    5.17    0.19
   0  13  12    0.70    0.06
   0  13 -12    0.66    0.06
   0  13 -12    0.71    0.06
   0 -13  12    0.85    0.06
   0 -13  12    0.65    0.05
   0 -13 -12    0.82    0.06
   0  13  13    1.43    0.08
   0  13  13    1.38    0.10
   0  13 -13    1.34    0.08
   0 -13  13    1.45    0.08
   0 -13 -13    1.38    0.08
   0 -13 -13    1.32    0.07
   0 -13  13    1.32    0.09
   0  13 -14    0.77    0.05
   0  13  14    0.77    0.05
   0  13  14    0.70    0.06
   0  13 -14    0.79    0.05
   0 -13 -14    0.78    0.05
   0 -13  14    0.75    0.06
   0 -13  14    0.87    0.05
   0  13  15    4.87    0.19
   0  14   0    0.15    0.05
   0  14   0    0.15    0.13
   0 -14   0    0.13    0.04
   0 -14   0    0.04    0.12
   0 -14   0    0.18    0.05
   0  14   1    1.68    0.22
   0  14   1    1.42    0.10
   0  14  -1    1.75    0.12
   0  14   1    1.62    0.11
   0  14  -1    1.45    0.21
   0 -14   1    1.82    0.12
   0 -14   1    1.91    0.23
   0 -14   1    1.72    0.12
   0 -14  -1    1.71    0.11
   0 -14  -1    1.35    0.19
   0 -14  -1    1.77    0.12
   0  14   2    0.10    0.05
   0  14   2    0.08    0.13
   0  14  -2    0.26    0.05
   0  14  -2    0.26    0.14
   0  14   2    0.24    0.05
   0 -14   2    0.27    0.13
   0 -14  -2    0.21    0.05
   0 -14   2    0.25    0.07
   0 -14  -2    0.27    0.05
   0 -14   2    0.21    0.05
   0 -14   2    0.18    0.05
   0 -14  -2    0.24    0.12
   0  14  -3    0.19    0.05
   0  14   3    0.21    0.16
   0  14   3    0.12    0.04
   0  14   3    0.13    0.05
   0  14  -3    0.05    0.13
   0 -14   3    0.25    0.13
   0 -14  -3    0.22    0.05
   0 -14   3    0.18    0.04
   0 -14  -3    0.19    0.12
   0 -14  -3    0.17    0.05
   0 -14   3    0.19    0.05
   0  14   4    0.24    0.14
   0  14  -4    0.09    0.04
   0  14  -4   -0.02    0.13
   0  14   4    0.11    0.04
   0 -14  -4    0.13    0.13
   0 -14   4   -0.19    0.13
   0 -14   4    0.05    0.04
   0 -14  -4    0.11    0.04
   0 -14  -4    0.06    0.03
   0 -14   4    0.08    0.04
   0  14   5    0.07    0.03
   0  14  -5   -0.02    0.14
   0  14  -5    0.04    0.03
   0 -14   5   -0.17    0.14
   0 -14  -5    0.07    0.14
   0 -14   5    0.13    0.04
   0 -14  -5    0.07    0.04
   0 -14   5    0.07    0.04
   0  14   6   12.41    0.43
   0  14  -6   11.35    0.56
   0  14  -6   12.14    0.43
   0 -14   6   12.22    0.43
   0 -14   6   11.80    0.55
   0 -14  -6   12.50    0.41
   0 -14   6   12.85    0.41
   0  14   7    5.48    0.23
   0  14  -7    5.59    0.23
   0 -14  -7    5.68    0.22
   0 -14  -7    5.51    0.23
   0 -14   7    5.70    0.23
   0 -14   7    5.68    0.21
   0  14   8    5.34    0.22
   0  14  -8    5.50    0.22
   0  14   8    5.22    0.21
   0 -14   8    5.28    0.22
   0 -14  -8    5.34    0.20
   0 -14   8    5.63    0.22
   0  14  -9    5.74    0.22
   0  14   9    5.44    0.21
   0  14   9    5.18    0.20
   0 -14   9    5.35    0.19
   0 -14   9    5.20    0.21
   0 -14  -9    5.47    0.20
   0  14  10    0.22    0.04
   0  14  10    0.22    0.03
   0  14 -10    0.17    0.04
   0  14  10    0.23    0.04
   0 -14  10    0.16    0.04
   0 -14 -10    0.22    0.03
   0 -14  10    0.21    0.04
   0  14  11    0.61    0.05
   0  14  11    0.50    0.06
   0  14 -11    0.53    0.06
   0 -14  11    0.59    0.07
   0 -14  11    0.62    0.05
   0  14  12    2.36    0.12
   0  14 -12    2.58    0.11
   0  14  12    2.53    0.11
   0 -14  12    2.65    0.11
   0 -14 -12    2.59    0.11
   0 -14 -12    2.56    0.12
   0 -14  12    2.82    0.13
   0  14  13    0.39    0.05
   0  14  13    0.41    0.03
   0 -14  13    0.46    0.04
   0 -14  13    0.54    0.05
   0  15   0   -0.02    0.03
   0  15   0   -0.01    0.15
   0  15   0    0.02    0.03
   0 -15   0    0.02    0.03
   0 -15   0    0.21    0.15
   0 -15   0    0.01    0.03
   0  15  -1    4.58    0.36
   0  15   1    4.49    0.22
   0  15   1    4.22    0.19
   0  15  -1    4.48    0.20
   0  15   1    5.14    0.35
   0 -15   1    4.37    0.32
   0 -15   1    4.50    0.19
   0 -15   1    4.64    0.20
   0 -15  -1    4.38    0.20
   0 -15  -1    4.25    0.33
   0 -15  -1    4.38    0.19
   0  15  -2    0.08    0.04
   0  15   2    0.02    0.04
   0  15   2    0.06    0.17
   0  15   2    0.10    0.04
   0  15  -2    0.24    0.18
   0 -15  -2    0.15    0.04
   0 -15  -2    0.06    0.04
   0 -15   2    0.06    0.04
   0 -15   2    0.12    0.15
   0 -15   2    0.08    0.04
   0 -15   2    0.14    0.04
   0 -15  -2    0.33    0.16
   0  15   3   11.42    0.56
   0  15  -3   12.55    0.42
   0  15   3   12.08    0.42
   0 -15  -3   12.47    0.42
   0 -15  -3   11.68    0.55
   0 -15   3   12.42    0.42
   0 -15   3   12.19    0.40
   0 -15  -3   12.28    0.40
   0 -15   3   11.93    0.40
   0  15   4    2.03    0.12
   0  15  -4    2.12    0.12
   0 -15  -4    2.09    0.11
   0 -15   4    1.90    0.15
   0 -15   4    1.83    0.11
   0 -15   4    1.93    0.11
   0  15  -5    0.49    0.06
   0  15   5    0.53    0.07
   0 -15   5    0.39    0.05
   0 -15  -5    0.34    0.06
   0 -15   5    0.49    0.06
   0 -15   5    0.50    0.06
   0  15  -6    0.90    0.07
   0  15   6    1.01    0.08
   0 -15   6    0.94    0.08
   0 -15  -6    0.96    0.07
   0 -15   6    1.04    0.08
   0 -15   6    0.93    0.07
   0  15  -7    0.00    0.03
   0  15   7    0.15    0.04
   0  15  -7    0.08    0.03
   0  15   7    0.01    0.05
   0  15   7    0.12    0.03
   0 -15  -7    0.07    0.02
   0 -15   7    0.09    0.04
   0 -15   7    0.18    0.04
   0 -15   7    0.09    0.03
   0  15  -8   22.48    0.67
   0  15   8   22.27    0.66
   0  15   8   20.83    0.66
   0  15   8   20.79    0.65
   0 -15   8   22.41    0.67
   0 -15   8   22.33    0.67
   0 -15  -8   22.24    0.64
   0 -15   8   20.24    0.63
   0  15   9    0.08    0.03
   0  15   9    0.09    0.04
   0  15  -9    0.05    0.03
   0  15   9    0.07    0.02
   0  15   9    0.06    0.04
   0 -15   9    0.07    0.03
   0 -15   9    0.00    0.03
   0 -15   9    0.08    0.03
   0 -15  -9    0.12    0.02
   0  15 -10   19.15    0.58
   0  15  10   18.89    0.58
   0 -15  10   19.33    0.59
   0 -15  10   19.80    0.58
   0  15  11    3.26    0.12
   0  15 -11    3.58    0.13
   0 -15  11    3.19    0.13
   0 -15  11    3.40    0.13
   0 -15 -11    3.65    0.13
   0  16   0   37.88    1.11
   0  16   0   36.32    1.08
   0 -16   0   37.13    1.09
   0 -16   0   37.49    1.09
   0 -16   0   38.35    1.12
   0  16  -1   19.81    0.60
   0  16  -1   18.77    0.59
   0  16   1   20.34    0.63
   0  16  -1   20.06    0.63
   0 -16  -1   20.34    0.60
   0 -16   1   20.12    0.63
   0 -16  -1   20.56    0.63
   0 -16   1   20.50    0.60
   0  16   2   13.37    0.44
   0  16  -2   13.92    0.45
   0 -16  -2   13.58    0.42
   0 -16   2   13.86    0.45
   0 -16   2   13.52    0.42
   0  16  -3   18.26    0.57
   0  16   3   18.58    0.57
   0  16  -3   18.11    0.55
   0 -16   3   18.40    0.58
   0 -16  -3   18.48    0.55
   0 -16   3   17.85    0.55
   0 -16  -3   18.50    0.58
   0  16  -4    0.75    0.06
   0  16  -4    0.86    0.06
   0  16   4    0.78    0.06
   0 -16   4    0.87    0.07
   0 -16  -4    0.84    0.05
   0 -16   4    0.65    0.05
   0  16   5   21.23    0.65
   0  16   5   21.59    0.65
   0  16  -5   21.51    0.64
   0  16  -5   21.44    0.63
   0  16  -5   21.05    0.65
   0 -16  -5   21.42    0.63
   0 -16   5   21.33    0.65
   0 -16  -5   20.43    0.63
   0  16  -6    9.32    0.29
   0  16  -6    9.34    0.30
   0  16   6    9.17    0.29
   0  16   6    8.64    0.29
   0 -16   6    8.61    0.29
   0 -16   6    9.07    0.30
   0 -16  -6    7.52    0.27
   0  16   7   12.71    0.41
   0  16  -7   13.52    0.42
   0  16  -7   14.47    0.43
   0  16   7   13.08    0.42
   0 -16   7   13.58    0.42
   0 -16   7   14.07    0.43
   0  16   8    8.19    0.27
   0  16  -8    8.62    0.28
   0  16  -8    8.59    0.27
   0 -16  -8    8.73    0.28
   0 -16   8    8.41    0.27
   0  16   9    1.80    0.08
   0 -16  -9    2.08    0.09
   0  17   0    0.01    0.03
   0  17   0    0.04    0.02
   0 -17   0    0.05    0.03
   0  17  -1    0.43    0.04
   0  17   1    0.41    0.04
   0  17  -1    0.32    0.04
   0  17   1    0.31    0.04
   0 -17  -1    0.48    0.06
   0  17  -2   -0.01    0.02
   0  17   2    0.03    0.03
   0  17  -2    0.03    0.02
   0  17   2    0.01    0.02
   0 -17   2    0.01    0.03
   0 -17   2    0.03    0.02
   0 -17  -2   -0.07    0.03
   0  17   3    0.08    0.02
   0  17  -3    0.13    0.02
   0  17  -3    0.07    0.02
   0 -17  -3    0.09    0.03
   0 -17   3    0.10    0.03
   0 -17   3    0.07    0.02
   0  17   4    0.26    0.03
   0  17  -4    0.29    0.03
   0  17   4    0.24    0.03
   0 -17   4    0.28    0.04
   0 -17   4    0.31    0.04
   0  17   5    1.45    0.06
   0  17   5    1.34    0.06
   0 -17   5    1.54    0.08
   0 -17   5    1.46    0.09
  -1   0  22   35.80    1.07
  -1   0  22   38.24    1.06
   1   0 -21    0.02    0.02
  -1   0  21   -0.02    0.04
   1   0 -21    0.01    0.02
  -1   0  21    0.01    0.02
   1   0 -20   22.95    0.69
   1   0 -20   21.87    0.69
  -1   0  20   21.69    0.75
  -1   0  20   23.56    0.70
  -1   0  20   24.14    0.74
   1   0 -19    0.01    0.03
  -1   0  19    0.05    0.03
  -1   0  19   -0.06    0.21
   1   0 -19   -0.13    0.11
   1   0 -19    0.00    0.03
  -1   0  18    4.40    0.19
  -1   0  18    4.73    0.40
   1   0 -18    4.04    0.27
   1   0 -18    4.18    0.18
   1   0 -18    4.10    0.15
   1   0 -18    4.24    0.19
   1   0 -17    0.05    0.04
  -1   0  17   -0.03    0.57
   1   0 -17    0.00    0.02
  -1   0  17    0.23    0.16
  -1   0  17   -0.04    0.04
  -1   0  17    0.00    0.03
   1   0 -17    0.02    0.03
   1   0 -17    0.04    0.03
   1   0 -17   -0.01    0.08
   1   0 -16   58.83    1.67
  -1   0  16   52.12    2.25
  -1   0  16   54.99    1.98
  -1   0  16   57.36    1.88
   1   0 -16   56.71    1.77
   1   0 -16   55.88    1.64
  -1   0  16   56.40    1.67
   1   0 -16   55.95    1.65
   1   0 -16   56.80    1.68
  -1   0  16   58.65    1.68
   1   0 -15    0.03    0.03
  -1   0  15    0.04    0.10
  -1   0  15    0.33    0.31
   1   0 -15    0.10    0.03
  -1   0  15    0.36    0.46
   1   0 -15   -0.36    0.23
   1   0 -15    0.08    0.04
  -1   0  15    0.02    0.04
   1   0 -15    0.00    0.06
  -1   0  15    0.20    0.34
  -1   0  15    0.01    0.02
   1   0 -14   41.16    1.31
   1   0 -14   43.46    1.29
  -1   0  14   43.45    1.63
   1   0 -14   43.17    1.45
  -1   0  14   44.64    1.47
   1   0 -14   43.26    1.29
   1   0 -14   43.51    1.28
  -1   0  14   43.84    1.79
   1   0 -14   43.71    1.38
  -1   0  14   44.76    1.31
  -1   0  14   43.12    1.53
  -1   0  13    0.06    0.14
   1   0 -13    0.09    0.05
   1   0 -13    0.07    0.03
   1   0 -13    0.18    0.13
  -1   0  13    0.07    0.08
   1   0 -13    0.07    0.03
  -1   0  13    0.03    0.03
  -1   0  13    0.08    0.20
   1   0 -13    0.07    0.02
  -1   0  12    3.78    0.17
   1   0 -12    3.68    0.17
  -1   0  12    3.73    0.41
   1   0 -12    4.25    0.28
   1   0 -12    4.48    0.16
  -1   0  12    3.50    0.17
  -1   0  12    4.00    0.31
   1   0 -12    4.09    0.17
   1   0 -12    4.03    0.22
  -1   0  12    3.96    0.26
  -1   0  11    0.03    0.08
  -1   0  11    0.03    0.03
   1   0 -11    0.01    0.02
   1   0 -11    0.05    0.02
   1   0 -11    0.11    0.05
  -1   0  11   -0.01    0.13
   1   0 -11   -0.02    0.08
  -1   0  11    0.19    0.05
  -1   0  11    0.08    0.14
   1   0 -11    0.05    0.03
  -1   0  11   -0.01    0.06
  -1   0  11   -0.04    0.17
  -1   0  10    0.54    0.11
  -1   0  10    0.21    0.05
   1   0 -10    0.37    0.09
  -1   0  10    0.19    0.08
   1   0 -10    0.61    0.10
   1   0 -10    0.27    0.06
   1   0 -10    0.26    0.04
   1   0  -9    0.01    0.02
  -1   0   9    0.01    0.07
  -1   0   9    0.09    0.05
  -1   0   9   -0.07    0.10
  -1   0   9    0.03    0.06
   1   0  -9    0.03    0.03
   1   0  -9    0.04    0.06
   1   0  -9    0.08    0.07
  -1   0   8   12.32    0.46
  -1   0   8   11.88    0.44
  -1   0   8   11.30    0.46
  -1   0   8   11.39    0.43
   1   0  -8   11.79    0.40
   1   0  -8   11.43    0.40
  -1   0   7    0.03    0.05
  -1   0   7    0.20    0.08
  -1   0   7    0.25    0.05
   1   0  -7   -0.01    0.02
  -1   0   7    0.07    0.05
   1   0  -7    0.04    0.05
   1   0  -7    0.12    0.05
   1   0  -6    2.80    0.13
  -1   0   6    2.66    0.14
  -1   0   6    2.71    0.15
  -1   0   6    2.50    0.16
  -1   0   6    2.84    0.16
   1   0  -6    3.11    0.15
   1   0  -6    3.00    0.14
  -1   0   5    0.04    0.04
  -1   0   5    0.04    0.03
   1   0  -5    0.07    0.03
   1   0  -5    0.04    0.02
  -1   0   5    0.05    0.03
   1   0  -4   79.77    2.33
   1   0  -4   84.48    2.33
  -1   0   4   79.61    2.36
  -1   0   4   83.32    2.35
  -1   0   4   81.15    2.34
   1   0  -4   81.95    2.34
  -1   0   3    0.05    0.02
  -1   0   3    0.03    0.02
  -1   0   3    0.11    0.03
   1   0  -3    0.05    0.02
  -1   0   2   49.34    1.40
  -1   0   2   51.03    1.42
  -1   0   2   49.77    1.41
  -1   0   2   49.08    1.41
   1   0  -2   49.92    1.40
  -1   0   2   50.70    1.41
   1   0  -2   46.59    1.40
   1   0  -2   50.47    1.42
   1   0  -2   46.42    1.42
  -1   0   1    0.05    0.01
  -1   0   1    0.03    0.01
   1   0  -1    0.07    0.02
   1   0  -1    0.02    0.01
  -1   0   1    0.04    0.02
  -1   0   1    0.00    0.01
   1   0  -1    0.02    0.02
   1   0  -1    0.03    0.01
   1   0  -1    0.03    0.01
  -1   0  -1    0.08    0.02
   1   0   1    0.04    0.01
   1   0   1    0.04    0.02
  -1   0  -1    0.08    0.02
   1   0   1    0.07    0.02
   1   0   2  287.44    8.09
  -1   0  -3    0.05    0.03
  -1   0  -3    0.00    0.03
   1   0   3    0.06    0.02
   1   0   3   -0.01    0.02
   1   0   3    0.03    0.02
  -1   0  -4    0.26    0.05
  -1   0  -4    0.16    0.03
   1   0   4    0.15    0.04
   1   0   4    0.21    0.04
  -1   0  -4    0.21    0.04
  -1   0  -4    0.31    0.04
   1   0   4    0.26    0.04
  -1   0  -5   -0.01    0.02
  -1   0  -5    0.14    0.04
   1   0   5    0.00    0.03
  -1   0  -5   -0.01    0.04
   1   0   5    0.05    0.03
  -1   0  -6    0.23    0.06
   1   0   6    0.15    0.05
  -1   0  -6    0.14    0.03
   1   0   6    0.30    0.05
   1   0   6    0.24    0.05
  -1   0  -6    0.18    0.05
  -1   0  -7    0.02    0.04
   1   0   7    0.17    0.08
   1   0   7    0.00    0.05
  -1   0  -7    0.07    0.06
   1   0   7    0.11    0.05
  -1   0  -7    0.02    0.03
   1   0   7   -0.02    0.07
  -1   0  -8   63.71    1.89
   1   0   8   65.85    1.97
  -1   0  -8   66.08    1.87
   1   0   8   62.41    1.84
   1   0   8   64.36    1.91
  -1   0  -8   64.63    1.89
   1   0   8   63.93    1.87
  -1   0  -8   61.16    1.83
   1   0   8   62.80    1.95
   1   0   9    0.06    0.05
  -1   0  -9   -0.01    0.06
   1   0   9    0.02    0.03
   1   0   9    0.07    0.07
   1   0   9   -0.10    0.12
  -1   0  -9    0.02    0.03
  -1   0  -9    0.18    0.08
   1   0  10   41.40    1.26
  -1   0 -10   42.44    1.25
  -1   0 -10   44.26    1.31
   1   0  10   43.92    1.44
   1   0  10   42.74    1.41
   1   0  10   42.98    1.35
  -1   0 -10   42.32    1.33
  -1   0 -10   43.02    1.32
   1   0  11    0.05    0.09
  -1   0 -11    0.08    0.03
  -1   0 -11    0.04    0.04
   1   0  11    0.03    0.03
  -1   0 -11    0.03    0.08
  -1   0 -11    0.02    0.04
   1   0  11    0.03    0.06
   1   0  11    0.04    0.03
  -1   0 -11    0.08    0.12
  -1   0 -11    0.11    0.04
   1   0  11    0.17    0.22
  -1   0 -11    0.10    0.03
  -1   0 -12    5.43    0.22
  -1   0 -12    5.87    0.21
   1   0  12    6.03    0.32
  -1   0 -12    5.34    0.23
   1   0  12    5.25    0.22
  -1   0 -12    6.17    0.33
  -1   0 -12    6.13    0.28
  -1   0 -12    5.85    0.21
   1   0  12    5.47    0.37
  -1   0 -13    0.01    0.03
   1   0  13    0.07    0.04
  -1   0 -13    0.03    0.03
   1   0  13    0.09    0.09
   1   0  13   -0.01    0.13
   1   0  13   -0.01    0.21
  -1   0 -13    0.06    0.05
  -1   0 -13    0.00    0.03
  -1   0 -13   -0.07    0.14
   1   0  13    0.03    0.03
  -1   0 -14   62.55    1.93
   1   0  14   62.24    2.41
  -1   0 -14   65.45    1.91
  -1   0 -14   64.38    1.88
  -1   0 -14   64.54    1.89
   1   0  14   65.41    1.92
  -1   0 -14   67.90    2.02
   1   0  14   69.46    2.16
   1   0  14   66.88    2.17
   1   0  15    0.08    0.11
   1   0  15   -0.04    0.23
   1   0  15    0.62    0.36
  -1   0 -15    0.17    0.03
  -1   0 -15    0.01    0.05
   1   0  15    0.32    0.07
  -1   0 -15    0.04    0.07
   1   0  16   57.78    2.01
  -1   0 -16   60.12    1.69
   1   0  16   57.73    1.90
   1   0  16   54.67    2.29
  -1   0 -16   57.06    1.65
  -1   0 -16   57.20    1.71
  -1   0 -16   58.58    1.80
   1   0  16   59.14    2.26
   1   0  16   52.91    1.74
   1   0  16   59.14    1.71
  -1   0 -17    0.02    0.02
  -1   0 -17    0.04    0.11
   1   0  17    0.01    0.03
  -1   0 -17    0.03    0.03
  -1   0 -17    0.03    0.03
  -1   0 -18   27.37    0.98
  -1   0 -18   30.39    0.90
   1   0  18   25.95    1.07
  -1   0 -18   30.51    0.88
   1   0  18   29.98    0.89
  -1   0 -19    0.19    0.13
   1   0  19    0.09    0.31
   1   0  19    0.19    0.04
   1   0  20   34.41    1.09
  -1   0 -20   33.98    1.01
  -1   0 -20   33.88    1.03
   1   0  20   35.06    1.03
   1   0  20   36.91    1.08
   1   0  21    0.01    0.02
   1   0  21    0.01    0.04
  -1   0 -21   -0.04    0.02
  -1   0 -21    0.02    0.02
  -1   0 -22   48.57    1.39
  -1   1  22   11.33    0.34
  -1   1  22   11.20    0.33
   1   1 -22    9.01    0.34
  -1  -1  22   11.39    0.33
   1   1 -21    4.14    0.15
   1   1 -21    4.06    0.16
  -1   1  21    4.17    0.15
  -1   1  21    3.87    0.19
   1  -1 -21    4.01    0.16
  -1  -1  21    3.87    0.17
   1  -1 -21    3.94    0.15
  -1  -1  21    4.05    0.18
  -1  -1  21    4.12    0.15
  -1  -1  21    3.61    0.17
  -1   1  20    0.74    0.10
   1   1 -20    0.77    0.06
  -1   1  20    0.72    0.06
   1   1 -20    0.78    0.06
   1  -1 -20    0.85    0.06
  -1  -1  20    0.72    0.10
   1  -1 -20    0.77    0.06
  -1  -1  20    0.72    0.10
  -1  -1  20    0.79    0.06
   1   1 -19    2.74    0.23
  -1   1  19    2.71    0.13
  -1   1  19    2.34    0.40
   1   1 -19    2.60    0.13
   1   1 -19    2.47    0.13
   1  -1 -19    2.72    0.13
   1  -1 -19    2.61    0.13
  -1  -1  19    2.46    0.32
  -1  -1  19    2.76    0.13
   1  -1 -19    2.98    0.23
  -1  -1  19    2.72    0.18
  -1   1  18    2.86    0.14
  -1   1  18    2.93    0.14
  -1   1  18    2.81    0.34
   1   1 -18    2.56    0.11
   1   1 -18    2.89    0.14
   1   1 -18    2.62    0.22
   1   1 -18    2.63    0.14
  -1  -1  18    2.83    0.14
  -1  -1  18    3.15    0.34
   1  -1 -18    2.62    0.22
   1  -1 -18    2.79    0.14
   1  -1 -18    2.69    0.11
   1  -1 -18    2.77    0.14
   1   1 -17    8.58    0.33
  -1   1  17    8.58    0.33
   1   1 -17    9.52    0.33
  -1   1  17    8.47    0.32
  -1   1  17    8.76    0.56
  -1   1  17   10.05    1.05
   1   1 -17    9.01    0.42
   1   1 -17    9.04    0.30
  -1  -1  17    9.76    0.54
   1  -1 -17    8.83    0.34
   1  -1 -17    9.69    0.34
  -1  -1  17    8.32    1.09
   1  -1 -17    9.11    0.30
   1  -1 -17    9.40    0.42
  -1  -1  17    8.76    0.33
   1   1 -16    0.22    0.04
   1   1 -16    0.23    0.05
  -1   1  16   -0.30    0.39
  -1   1  16    0.23    0.05
  -1   1  16    0.33    0.14
   1   1 -16    0.22    0.05
   1   1 -16   -0.18    0.61
   1   1 -16    0.18    0.09
  -1   1  16   -0.07    0.44
   1   1 -16    0.21    0.05
  -1  -1  16    0.25    0.05
  -1  -1  16    0.59    0.39
   1  -1 -16    0.13    0.08
   1  -1 -16    0.24    0.04
  -1  -1  16    0.33    0.15
   1  -1 -16    0.20    0.05
  -1  -1  16    0.18    0.39
   1  -1 -16    0.21    0.04
   1  -1 -16    0.25    0.05
  -1  -1  16    0.51    0.60
  -1  -1  16    0.15    0.05
   1   1 -15    0.16    0.07
  -1   1  15   -0.08    0.05
  -1   1  15    0.21    0.62
   1   1 -15    0.08    0.04
  -1   1  15   -0.09    0.11
  -1   1  15    0.04    0.03
  -1   1  15   -0.09    0.31
   1   1 -15    0.13    0.04
   1   1 -15    0.06    0.02
  -1  -1  15    0.06    0.03
   1  -1 -15    0.31    0.27
   1  -1 -15    0.07    0.04
  -1  -1  15    0.09    0.05
  -1  -1  15   -0.02    0.42
  -1  -1  15    0.37    0.33
  -1  -1  15    0.18    0.13
   1  -1 -15    0.02    0.03
  -1  -1  15    0.02    0.33
   1  -1 -15    0.06    0.07
  -1   1  14    2.28    0.43
   1   1 -14    2.71    0.14
   1   1 -14    2.94    0.16
   1   1 -14    2.55    0.29
  -1   1  14    2.73    0.24
   1   1 -14    2.66    0.12
   1   1 -14    2.69    0.20
  -1   1  14    1.73    0.42
  -1   1  14    2.90    0.15
  -1   1  14    2.88    0.34
   1   1 -14    2.73    0.14
  -1  -1  14    3.04    0.36
   1  -1 -14    2.59    0.12
  -1  -1  14    2.61    0.25
  -1  -1  14    2.31    0.45
   1  -1 -14    2.53    0.19
   1  -1 -14    2.50    0.30
   1  -1 -14    3.04    0.17
   1  -1 -14    2.49    0.13
   1  -1 -14    2.68    0.14
  -1  -1  14    2.85    0.15
  -1  -1  14    2.72    0.15
  -1  -1  14    2.77    0.43
  -1   1  13    4.01    0.48
   1   1 -13    3.80    0.17
   1   1 -13    3.68    0.16
   1   1 -13    3.81    0.16
  -1   1  13    3.77    0.17
  -1   1  13    3.65    0.26
  -1   1  13    4.01    0.35
   1   1 -13    4.05    0.30
   1   1 -13    3.94    0.19
   1   1 -13    3.83    0.22
  -1  -1  13    3.83    0.17
   1  -1 -13    3.92    0.23
  -1  -1  13    3.41    0.27
   1  -1 -13    3.87    0.19
   1  -1 -13    3.48    0.30
   1  -1 -13    3.71    0.16
   1  -1 -13    3.63    0.15
  -1  -1  13    3.38    0.46
   1  -1 -13    3.78    0.17
  -1  -1  13    4.27    0.35
   1   1 -12   18.48    0.69
  -1   1  12   18.64    0.58
   1   1 -12   18.19    0.56
   1   1 -12   18.63    0.64
  -1   1  12   17.96    0.67
  -1   1  12   17.40    0.68
  -1   1  12   17.49    0.90
   1   1 -12   17.92    0.57
   1   1 -12   16.87    0.67
   1   1 -12   18.57    0.57
  -1   1  12   18.87    0.76
   1  -1 -12   18.37    0.64
  -1  -1  12   18.77    0.93
   1  -1 -12   18.05    0.57
  -1  -1  12   18.08    0.70
  -1  -1  12   18.93    0.75
  -1  -1  12   18.60    0.58
   1  -1 -12   17.85    0.58
  -1  -1  12   16.37    0.56
   1  -1 -12   19.22    0.70
   1  -1 -12   18.06    0.56
   1   1 -11   18.04    0.58
  -1   1  11   15.18    0.51
   1   1 -11   16.46    0.62
  -1   1  11   16.02    0.61
  -1   1  11   16.44    0.67
   1   1 -11   16.52    0.51
  -1   1  11   15.97    0.61
   1   1 -11   17.96    0.57
  -1   1  11   15.71    0.52
  -1  -1  11   15.36    0.51
  -1  -1  11   16.53    0.82
  -1  -1  11   15.89    0.52
  -1  -1  11   16.69    0.63
  -1  -1  11   16.43    0.66
   1  -1 -11   16.76    0.62
   1  -1 -11   16.20    0.57
   1  -1 -11   16.17    0.51
   1  -1 -11   16.03    0.59
  -1   1  10   12.15    0.53
   1   1 -10   12.26    0.45
  -1   1  10   12.03    0.40
   1   1 -10   12.26    0.40
  -1   1  10   13.33    0.59
  -1   1  10   15.19    0.67
  -1   1  10   13.22    0.55
   1   1 -10   12.63    0.49
  -1  -1  10   11.95    0.40
  -1  -1  10   12.55    0.50
   1  -1 -10   12.77    0.45
   1  -1 -10   12.49    0.48
  -1  -1  10   12.98    0.53
  -1  -1  10   12.59    0.65
   1  -1 -10   12.27    0.40
   1  -1 -10   12.34    0.51
  -1   1   9   44.53    1.42
  -1   1   9   47.73    1.48
  -1   1   9   48.41    1.47
   1   1  -9   45.96    1.39
   1   1  -9   46.51    1.44
   1   1  -9   45.63    1.35
  -1   1   9   46.46    1.44
  -1  -1   9   48.56    1.45
   1  -1  -9   46.45    1.42
   1  -1  -9   46.39    1.35
  -1  -1   9   46.93    1.44
  -1  -1   9   44.66    1.37
  -1  -1   9   48.00    1.62
  -1  -1   9   46.65    1.47
   1  -1  -9   45.92    1.46
   1  -1  -9   44.99    1.39
  -1   1   8   92.74    2.75
  -1   1   8   94.14    2.72
  -1   1   8   92.55    2.70
   1   1  -8   94.93    2.71
   1   1  -8   91.94    2.67
   1   1  -8   89.31    2.63
  -1  -1   8   95.84    2.71
   1  -1  -8   92.35    2.73
   1  -1  -8   91.21    2.67
   1  -1  -8   87.74    2.63
  -1  -1   8   96.48    2.72
  -1  -1   8   93.75    2.70
   1  -1  -8   90.65    2.70
  -1  -1   8   91.67    2.74
  -1   1   7   15.82    0.55
   1   1  -7   16.15    0.55
   1   1  -7   15.87    0.52
  -1   1   7   16.56    0.54
  -1   1   7   16.05    0.58
  -1  -1   7   16.31    0.56
   1  -1  -7   16.43    0.54
  -1  -1   7   15.93    0.57
   1  -1  -7   16.04    0.56
  -1  -1   7   16.30    0.55
   1  -1  -7   16.23    0.52
  -1  -1   7   15.91    0.55
  -1   1   6   43.54    1.27
  -1   1   6   42.27    1.29
   1   1  -6   41.37    1.23
  -1   1   6   38.74    1.26
   1   1  -6   41.16    1.26
   1  -1  -6   41.96    1.27
  -1  -1   6   42.24    1.26
  -1  -1   6   40.97    1.25
  -1  -1   6   42.99    1.27
   1  -1  -6   41.62    1.23
   1  -1  -6   42.82    1.26
  -1  -1   6   42.95    1.28
  -1   1   5  159.91    4.65
   1   1  -5  166.74    4.60
   1   1  -5  161.89    4.63
  -1   1   5  162.16    4.64
  -1   1   5  164.06    4.62
   1  -1  -5  161.79    4.61
  -1  -1   5  158.82    4.62
   1  -1  -5  162.74    4.64
  -1  -1   5  163.29    4.63
  -1  -1   5  164.94    4.63
  -1  -1   5  161.93    4.64
   1   1  -4    4.27    0.18
  -1   1   4    4.73    0.18
   1   1  -4    4.42    0.16
  -1   1   4    4.51    0.19
  -1   1   4    4.41    0.19
  -1   1   4    4.48    0.17
   1  -1  -4    4.35    0.18
   1  -1  -4    4.24    0.16
  -1  -1   4    4.54    0.18
  -1  -1   4    4.76    0.19
  -1  -1   4    4.55    0.19
  -1  -1   4    4.41    0.18
  -1   1   3   19.28    0.59
  -1   1   3   19.11    0.59
   1   1  -3   19.04    0.58
   1   1  -3   18.35    0.56
  -1   1   3   20.04    0.58
  -1   1   3   18.37    0.57
   1   1  -3   18.18    0.57
  -1  -1   3   19.05    0.62
  -1  -1   3   18.67    0.57
  -1  -1   3   19.30    0.58
   1  -1  -3   19.00    0.58
  -1  -1   3   18.62    0.57
  -1  -1   3   18.96    0.58
   1  -1  -3   17.95    0.56
   1  -1  -3   18.32    0.56
  -1  -1   3   19.59    0.57
  -1   1   2  354.62   11.27
   1   1  -2  384.71   11.40
  -1  -1   2  373.33   11.43
   1  -1  -2  384.90   11.34
   1   1  -1  736.72   20.74
  -1   1   1  700.43   20.71
   1  -1  -1  722.39   20.98
  -1   1   0  272.27    8.02
   1   1   0  272.53    8.02
   1  -1   0  265.49    8.01
  -1   1  -1  456.05   13.33
   1   1   1  454.50   13.32
  -1  -1  -1  447.39   13.31
   1   1   2   65.76    1.90
  -1   1  -2   66.45    1.92
  -1   1  -2   63.97    1.88
  -1   1  -2   65.74    1.88
  -1   1  -2   68.40    1.89
   1   1   2   63.41    1.88
   1   1   2   66.20    1.87
  -1  -1  -2   67.78    1.90
  -1  -1  -2   66.42    1.89
  -1  -1  -2   63.89    1.88
   1  -1   2   65.75    1.91
   1  -1   2   64.30    1.90
   1  -1   2   71.44    1.90
  -1  -1  -2   67.32    1.89
  -1  -1  -2   67.56    1.88
   1  -1   2   64.70    1.88
  -1  -1  -2   66.17    1.87
  -1   1  -3    7.47    0.24
  -1   1  -3    6.69    0.23
   1   1   3    7.29    0.24
   1   1   3    7.16    0.24
  -1   1  -3    7.06    0.23
  -1   1  -3    7.19    0.24
   1   1   3    6.67    0.25
  -1  -1  -3    6.94    0.23
  -1  -1  -3    6.97    0.23
   1  -1   3    7.22    0.25
  -1  -1  -3    7.34    0.25
  -1  -1  -3    6.78    0.25
   1  -1   3    6.98    0.27
   1  -1   3    6.87    0.24
   1   1   4   53.41    1.54
  -1   1  -4   52.19    1.52
  -1   1  -4   53.98    1.53
  -1   1  -4   52.94    1.53
   1   1   4   51.33    1.56
   1   1   4   50.68    1.53
  -1  -1  -4   53.91    1.55
   1  -1   4   52.26    1.57
   1  -1   4   52.87    1.56
  -1  -1  -4   53.71    1.55
  -1  -1  -4   53.18    1.52
   1   1   5  109.35    3.20
   1   1   5  111.18    3.25
  -1   1  -5  117.21    3.21
  -1   1  -5  113.49    3.21
   1   1   5  111.74    3.21
  -1   1  -5  112.03    3.19
  -1  -1  -5  108.08    3.19
  -1  -1  -5  113.40    3.23
   1  -1   5  110.74    3.24
   1  -1   5  112.05    3.22
  -1  -1  -5  114.34    3.24
   1  -1   5  113.74    3.26
   1   1   6    3.66    0.18
   1   1   6    3.73    0.20
  -1   1  -6    3.93    0.18
  -1   1  -6    3.81    0.16
   1   1   6    3.92    0.17
  -1   1  -6    3.99    0.17
   1  -1   6    3.63    0.18
   1  -1   6    3.72    0.20
  -1  -1  -6    4.09    0.20
   1  -1   6    3.70    0.22
  -1  -1  -6    3.82    0.20
  -1  -1  -6    3.78    0.16
   1   1   7  215.15    6.01
  -1   1  -7  208.54    6.00
  -1   1  -7  207.55    6.02
  -1   1  -7  210.93    6.01
   1   1   7  213.45    6.03
   1   1   7  209.36    6.07
   1  -1   7  213.36    6.03
  -1  -1  -7  210.08    6.04
   1  -1   7  223.58    6.09
  -1  -1  -7  208.27    6.00
   1  -1   7  212.63    6.07
  -1  -1  -7  206.70    6.06
  -1   1  -8   44.98    1.31
   1   1   8   44.21    1.34
  -1   1  -8   43.12    1.26
   1   1   8   43.51    1.31
   1   1   8   42.91    1.38
   1   1   8   41.63    1.27
  -1   1  -8   44.50    1.30
  -1   1  -8   43.69    1.35
   1  -1   8   43.74    1.38
   1  -1   8   43.44    1.34
  -1  -1  -8   43.99    1.30
  -1  -1  -8   43.51    1.35
   1  -1   8   43.76    1.40
   1  -1   8   43.87    1.27
  -1  -1  -8   44.50    1.37
  -1  -1  -8   41.49    1.26
   1   1   9   54.08    1.70
  -1   1  -9   51.44    1.56
  -1   1  -9   53.50    1.57
  -1   1  -9   52.69    1.59
  -1   1  -9   51.63    1.52
   1   1   9   53.30    1.61
   1   1   9   51.60    1.57
   1   1   9   51.76    1.53
   1   1   9   52.28    1.66
   1  -1   9   53.70    1.62
   1  -1   9   53.15    1.66
  -1  -1  -9   53.20    1.57
   1  -1   9   55.28    1.69
   1  -1   9   52.33    1.53
  -1  -1  -9   51.51    1.61
  -1  -1  -9   51.29    1.52
  -1   1 -10   41.38    1.19
  -1   1 -10   41.28    1.25
   1   1  10   39.99    1.20
  -1   1 -10   41.22    1.28
   1   1  10   39.76    1.24
   1   1  10   42.40    1.30
   1   1  10   42.75    1.40
   1   1  10   39.71    1.35
  -1   1 -10   40.23    1.23
  -1  -1 -10   41.10    1.27
  -1  -1 -10   40.33    1.19
   1  -1  10   40.13    1.35
  -1  -1 -10   40.47    1.25
  -1  -1 -10   39.97    1.29
   1  -1  10   39.75    1.20
   1  -1  10   42.02    1.38
   1   1  11   33.80    1.10
  -1   1 -11   31.94    1.00
  -1   1 -11   34.13    1.05
   1   1  11   33.66    1.00
  -1   1 -11   31.52    0.99
   1   1  11   32.77    1.16
  -1   1 -11   32.79    0.99
   1   1  11   34.54    1.22
  -1   1 -11   32.34    1.07
  -1   1 -11   33.36    0.98
   1  -1  11   33.94    1.19
   1  -1  11   31.60    1.00
  -1  -1 -11   32.18    0.98
  -1  -1 -11   32.99    0.98
  -1  -1 -11   33.56    1.09
   1  -1  11   33.87    1.00
  -1  -1 -11   34.89    1.08
  -1  -1 -11   33.31    1.05
   1  -1  11   34.37    1.11
   1  -1  11   34.14    1.16
  -1  -1 -11   32.67    1.01
  -1  -1 -11   31.18    0.99
   1   1  12   20.26    0.81
  -1   1 -12   19.51    0.72
  -1   1 -12   20.01    0.61
  -1   1 -12   20.52    0.69
   1   1  12   17.86    0.94
  -1   1 -12   19.56    0.64
  -1   1 -12   19.98    0.62
   1   1  12   20.14    0.74
  -1   1 -12   19.44    0.60
  -1  -1 -12   19.27    0.64
  -1  -1 -12   20.08    0.69
   1  -1  12   21.02    0.98
   1  -1  12   20.32    0.81
  -1  -1 -12   19.71    0.61
  -1  -1 -12   19.31    0.62
  -1  -1 -12   19.30    0.72
   1  -1  12   20.61    0.76
   1  -1  12   19.68    0.63
  -1  -1 -12   19.75    0.60
  -1  -1 -12   20.01    0.73
  -1   1 -13   29.08    0.87
   1   1  13   29.22    1.12
   1   1  13   28.10    0.89
  -1   1 -13   29.55    0.90
  -1   1 -13   29.87    1.02
  -1   1 -13   29.49    0.88
  -1   1 -13   30.93    0.98
   1   1  13   29.53    1.04
  -1   1 -13   28.32    0.91
   1  -1  13   29.11    1.11
   1  -1  13   29.08    1.32
   1  -1  13   29.87    0.91
  -1  -1 -13   29.25    1.06
  -1  -1 -13   29.49    0.92
  -1  -1 -13   29.49    0.87
  -1  -1 -13   29.06    0.88
  -1  -1 -13   30.09    0.90
   1  -1  13   28.47    0.89
  -1  -1 -13   29.84    0.98
   1  -1  13   30.18    1.05
  -1   1 -14    2.91    0.28
   1   1  14    2.30    0.41
   1   1  14    2.85    0.34
   1   1  14    2.04    0.29
  -1   1 -14    2.91    0.14
  -1   1 -14    2.87    0.15
  -1   1 -14    2.73    0.14
  -1   1 -14    2.77    0.12
   1   1  14    2.92    0.15
  -1  -1 -14    2.72    0.13
   1  -1  14    2.99    0.15
  -1  -1 -14    2.78    0.14
  -1  -1 -14    2.84    0.16
   1  -1  14    2.79    0.33
  -1  -1 -14    2.72    0.12
  -1  -1 -14    2.44    0.23
   1  -1  14    3.08    0.49
  -1   1 -15   14.93    0.59
  -1   1 -15   15.42    0.52
   1   1  15   15.11    0.66
   1   1  15   15.05    0.78
   1   1  15   14.63    1.00
  -1   1 -15   14.92    0.50
   1   1  15   15.56    0.52
  -1   1 -15   15.12    0.48
  -1  -1 -15   15.47    0.60
  -1  -1 -15   15.30    0.48
   1  -1  15   15.97    0.52
   1  -1  15   15.16    1.03
  -1  -1 -15   15.44    0.51
  -1  -1 -15   15.45    0.53
   1  -1  15   15.61    0.77
   1  -1  15   15.67    0.68
   1   1  16    1.78    0.51
   1   1  16    1.89    0.12
  -1   1 -16    1.98    0.19
  -1   1 -16    1.91    0.12
  -1   1 -16    1.75    0.09
   1   1  16    2.33    0.26
   1   1  16    1.94    0.39
  -1   1 -16    1.80    0.12
  -1  -1 -16    1.78    0.09
   1  -1  16    1.66    0.34
   1  -1  16    1.43    0.22
   1  -1  16    1.16    0.61
   1  -1  16    2.04    0.51
  -1  -1 -16    1.82    0.11
  -1  -1 -16    1.87    0.13
  -1  -1 -16    1.81    0.18
   1  -1  16    1.96    0.12
   1   1  17   31.37    0.98
  -1   1 -17   32.81    0.98
  -1   1 -17   31.77    1.00
   1   1  17   32.68    1.00
  -1   1 -17   32.66    1.18
   1   1  17   32.51    1.24
   1  -1  17   33.48    1.00
  -1  -1 -17   32.92    0.98
   1  -1  17   29.47    1.33
  -1  -1 -17   32.20    1.00
  -1  -1 -17   35.12    1.19
   1   1  18    9.55    0.34
   1   1  18    9.78    0.54
  -1   1 -18    9.49    0.34
  -1   1 -18    8.76    0.42
  -1   1 -18    9.47    0.32
  -1  -1 -18    9.25    0.42
   1  -1  18    8.96    0.53
  -1  -1 -18    9.32    0.34
  -1  -1 -18    9.54    0.32
   1  -1  18    9.57    0.34
  -1   1 -19    1.96    0.10
  -1   1 -19    2.38    0.30
   1   1  19    1.98    0.11
  -1  -1 -19    2.07    0.10
   1  -1  19    2.08    0.11
  -1   1 -20    0.14    0.03
  -1   1 -20    0.09    0.03
   1   1  20    0.13    0.07
   1   1  20    0.12    0.03
  -1  -1 -20    0.14    0.03
   1  -1  20    0.09    0.03
  -1  -1 -20    0.15    0.03
   1  -1  20    0.15    0.05
   1  -1  20    0.10    0.03
   1   1  21   12.36    0.38
   1   1  21   11.76    0.43
  -1   1 -21   11.07    0.36
   1  -1  21   11.53    0.38
   1  -1  21   10.98    0.38
   1  -1  21   12.62    0.39
   1  -1  21   12.37    0.39
  -1  -1 -21   10.56    0.36
  -1  -1 -22    1.36    0.06
  -1   2  22    0.19    0.03
  -1   2  22    0.14    0.04
  -1   2  22    0.15    0.02
  -1  -2  22    0.17    0.02
   1  -2 -22    0.17    0.03
  -1   2  21    6.27    0.21
   1   2 -21    6.96    0.24
  -1   2  21    6.70    0.26
   1   2 -21    5.75    0.21
  -1  -2  21    6.91    0.25
   1  -2 -21    5.74    0.21
  -1  -2  21    6.03    0.22
  -1  -2  21    6.17    0.21
   1  -2 -21    5.79    0.22
   1   2 -20    2.84    0.12
  -1   2  20    2.57    0.17
   1   2 -20    2.61    0.12
  -1   2  20    2.74    0.12
  -1  -2  20    2.66    0.12
  -1  -2  20    2.44    0.15
   1  -2 -20    2.64    0.12
   1  -2 -20    2.75    0.12
  -1  -2  20    2.98    0.17
  -1   2  19    0.30    0.08
  -1   2  19    0.30    0.05
   1   2 -19    0.35    0.05
  -1   2  19    0.41    0.05
   1   2 -19    0.29    0.04
   1  -2 -19    0.42    0.13
   1  -2 -19    0.40    0.05
  -1  -2  19    0.36    0.05
  -1  -2  19    0.41    0.08
  -1  -2  19    0.29    0.04
   1  -2 -19    0.29    0.04
   1   2 -18    2.16    0.12
   1   2 -18    2.34    0.12
  -1   2  18    2.40    0.31
  -1   2  18    2.29    0.12
   1   2 -18    1.96    0.20
  -1   2  18    2.30    0.13
   1  -2 -18    2.33    0.12
   1  -2 -18    2.04    0.20
  -1  -2  18    2.16    0.12
   1  -2 -18    2.19    0.13
  -1  -2  18    2.12    0.29
   1  -2 -18    2.16    0.09
   1   2 -17   59.09    1.74
   1   2 -17   67.48    1.98
  -1   2  17   57.84    1.79
  -1   2  17   59.61    1.97
   1   2 -17   60.85    1.79
  -1   2  17   59.26    1.78
  -1   2  17   62.02    1.78
   1   2 -17   61.90    1.77
   1  -2 -17   53.79    1.91
   1  -2 -17   60.18    1.74
  -1  -2  17   62.03    1.78
   1  -2 -17   62.00    1.77
   1  -2 -17   59.16    1.79
   1   2 -16    1.24    0.43
   1   2 -16    0.87    0.08
  -1   2  16    0.64    0.18
  -1   2  16    1.17    0.46
   1   2 -16    0.74    0.08
   1   2 -16    0.97    0.08
  -1   2  16    0.59    0.43
  -1   2  16    0.91    0.08
  -1   2  16    0.65    0.09
   1   2 -16    0.88    0.06
   1   2 -16    0.75    0.12
   1  -2 -16    0.76    0.08
  -1  -2  16    1.22    0.41
  -1  -2  16    0.94    0.08
   1  -2 -16    0.87    0.06
  -1  -2  16    1.00    0.22
  -1  -2  16   -0.39    0.55
  -1  -2  16    0.72    0.49
   1  -2 -16    0.75    0.13
   1  -2 -16    0.76    0.08
   1  -2 -16    0.68    0.08
   1   2 -15   60.08    1.72
   1   2 -15   58.81    1.70
   1   2 -15   57.62    1.90
   1   2 -15   58.57    1.82
   1   2 -15   57.73    1.71
  -1   2  15   58.07    1.90
   1   2 -15   57.38    1.74
  -1   2  15   57.55    2.01
  -1   2  15   59.12    2.30
  -1   2  15   58.84    1.73
   1  -2 -15   59.27    1.73
  -1  -2  15   58.79    2.17
  -1  -2  15   58.82    1.73
   1  -2 -15   59.37    1.82
   1  -2 -15   59.50    1.71
   1  -2 -15   58.73    1.70
   1  -2 -15   57.31    1.75
  -1  -2  15   60.90    1.94
  -1  -2  15   58.81    1.99
  -1  -2  15   56.39    2.29
   1   2 -14   31.05    0.93
   1   2 -14   31.30    1.04
  -1   2  14   31.42    1.43
   1   2 -14   30.58    0.93
  -1   2  14   30.25    0.94
  -1   2  14   31.46    1.09
   1   2 -14   30.38    1.09
   1   2 -14   30.60    0.95
   1   2 -14   30.32    0.91
  -1   2  14   29.87    1.18
   1  -2 -14   30.73    0.92
   1  -2 -14   29.81    0.93
  -1  -2  14   30.36    1.16
   1  -2 -14   29.77    1.09
   1  -2 -14   31.40    1.08
  -1  -2  14   33.25    1.45
   1  -2 -14   29.45    0.91
  -1  -2  14   29.86    0.94
   1  -2 -14   30.12    0.96
  -1  -2  14   30.18    1.30
  -1  -2  14   29.15    1.40
  -1   2  13   35.27    1.19
   1   2 -13   34.59    1.04
   1   2 -13   33.51    1.04
  -1   2  13   34.30    1.05
   1   2 -13   35.45    1.13
  -1   2  13   35.70    1.27
  -1   2  13   34.11    1.47
   1   2 -13   35.90    1.19
   1   2 -13   33.89    1.06
   1   2 -13   34.65    1.03
  -1  -2  13   34.43    1.05
   1  -2 -13   35.84    1.19
   1  -2 -13   35.52    1.04
   1  -2 -13   33.54    1.07
  -1  -2  13   31.80    1.04
   1  -2 -13   33.76    1.05
  -1  -2  13   36.87    1.26
   1  -2 -13   36.27    1.13
   1  -2 -13   33.88    1.03
  -1  -2  13   35.74    1.21
  -1  -2  13   34.03    1.48
   1   2 -12    4.13    0.16
   1   2 -12    4.39    0.17
   1   2 -12    4.07    0.22
  -1   2  12    3.84    0.32
   1   2 -12    4.56    0.33
  -1   2  12    4.08    0.26
  -1   2  12    4.96    0.41
  -1   2  12    3.64    0.43
   1   2 -12    4.16    0.19
  -1   2  12    4.01    0.18
   1   2 -12    4.05    0.18
   1  -2 -12    4.19    0.23
   1  -2 -12    3.96    0.18
   1  -2 -12    4.31    0.17
   1  -2 -12    4.12    0.20
  -1  -2  12    3.78    0.44
   1  -2 -12    3.88    0.17
  -1  -2  12    3.98    0.27
  -1  -2  12    4.14    0.18
   1  -2 -12    3.94    0.33
  -1  -2  12    4.88    0.46
  -1   2  11    3.64    0.23
   1   2 -11    4.21    0.21
   1   2 -11    3.91    0.15
   1   2 -11    3.66    0.16
  -1   2  11    3.78    0.29
   1   2 -11    4.13    0.26
  -1   2  11    3.66    0.16
  -1   2  11    3.90    0.28
  -1   2  11    3.79    0.20
   1  -2 -11    3.98    0.21
   1  -2 -11    3.51    0.28
  -1  -2  11    4.30    0.41
  -1  -2  11    3.70    0.16
  -1  -2  11    3.84    0.22
   1  -2 -11    3.87    0.15
   1  -2 -11    3.71    0.17
   1  -2 -11    4.25    0.28
  -1  -2  11    4.04    0.29
  -1  -2  11    3.85    0.25
   1   2 -10    3.65    0.19
  -1   2  10    4.04    0.42
  -1   2  10    3.79    0.27
  -1   2  10    4.17    0.26
   1   2 -10    3.60    0.15
   1   2 -10    3.86    0.24
   1   2 -10    3.73    0.15
  -1  -2  10    3.74    0.26
   1  -2 -10    3.70    0.19
   1  -2 -10    3.50    0.15
  -1  -2  10    3.85    0.29
  -1  -2  10    3.64    0.36
  -1  -2  10    3.97    0.24
   1  -2 -10    3.78    0.25
   1  -2 -10    3.79    0.16
   1  -2 -10    4.45    0.27
   1   2  -9   57.92    1.74
   1   2  -9   60.49    1.79
   1   2  -9   58.59    1.69
  -1   2   9   57.84    1.83
  -1   2   9   58.92    1.77
  -1   2   9   59.48    1.83
  -1   2   9   55.86    1.69
  -1   2   9   58.13    1.83
  -1  -2   9   62.31    1.81
  -1  -2   9   55.33    1.69
  -1  -2   9   60.65    1.98
   1  -2  -9   59.15    1.74
   1  -2  -9   61.03    1.82
   1  -2  -9   57.83    1.69
  -1  -2   9   56.68    1.81
  -1  -2   9   58.77    1.79
   1   2  -8   18.35    0.59
  -1   2   8   17.98    0.62
  -1   2   8   18.55    0.68
  -1   2   8   18.63    0.68
  -1   2   8   17.87    0.65
   1   2  -8   18.38    0.63
   1  -2  -8   18.29    0.64
  -1  -2   8   19.23    0.67
  -1  -2   8   18.44    0.77
   1  -2  -8   18.15    0.60
  -1  -2   8   18.84    0.65
  -1  -2   8   17.86    0.63
   1  -2  -8   20.81    0.64
   1  -2  -8   17.44    0.65
   1   2  -7   12.19    0.41
  -1   2   7   12.37    0.46
  -1   2   7   11.91    0.43
  -1   2   7   12.91    0.48
   1   2  -7   11.96    0.44
  -1   2   7   12.55    0.48
   1  -2  -7   12.24    0.46
  -1  -2   7   12.77    0.46
  -1  -2   7   11.97    0.46
   1  -2  -7   11.87    0.45
  -1  -2   7   12.32    0.55
   1  -2  -7   12.10    0.41
  -1   2   6  167.41    4.58
   1   2  -6  156.86    4.51
  -1   2   6  159.53    4.57
   1   2  -6  156.90    4.55
  -1   2   6  159.29    4.58
  -1   2   6  156.96    4.54
  -1   2   6  158.67    4.54
   1  -2  -6  156.33    4.52
  -1  -2   6  161.03    4.56
  -1  -2   6  160.67    4.55
  -1  -2   6  158.67    4.57
  -1  -2   6  157.84    4.66
   1  -2  -6  158.24    4.57
   1   2  -5   15.18    0.48
  -1   2   5   14.95    0.53
   1   2  -5   15.57    0.51
  -1   2   5   15.72    0.50
  -1   2   5   16.04    0.53
  -1   2   5   14.81    0.49
  -1   2   5   16.55    0.54
  -1  -2   5   16.20    0.52
   1  -2  -5   14.76    0.49
   1  -2  -5   15.80    0.53
  -1  -2   5   14.94    0.52
   1  -2  -5   15.66    0.49
  -1  -2   5   15.67    0.52
  -1  -2   5   15.34    0.59
  -1   2   4   28.61    0.89
  -1   2   4   28.40    0.88
   1   2  -4   27.81    0.84
   1   2  -4   28.22    0.89
   1   2  -4   28.17    0.87
  -1   2   4   27.71    0.85
  -1   2   4   28.88    0.89
  -1   2   4   29.69    0.86
  -1   2   4   29.69    0.86
   1  -2  -4   27.87    0.88
   1  -2  -4   28.06    0.85
  -1  -2   4   30.22    0.83
  -1  -2   4   28.10    0.88
  -1  -2   4   29.27    0.84
  -1  -2   4   28.22    0.87
  -1  -2   4   29.00    0.94
  -1   2   3  300.26    8.52
   1   2  -3  295.24    8.55
  -1   2   3  319.87    8.50
  -1   2   3  301.95    8.55
  -1  -2   3  306.93    8.52
  -1  -2   3  306.81    8.50
   1  -2  -3  288.99    8.51
  -1  -2   3  311.67    8.59
  -1  -2   3  291.57    8.54
   1   2  -2    1.58    0.10
   1   2  -2    1.64    0.07
  -1   2   2    1.96    0.10
  -1   2   2    1.75    0.10
  -1   2   2    1.61    0.09
   1   2  -2    1.80    0.09
  -1   2   2    1.54    0.09
  -1   2   2    1.57    0.07
  -1   2   2    1.61    0.08
   1  -2  -2    1.63    0.09
   1  -2  -2    1.62    0.10
  -1  -2   2    1.51    0.12
  -1  -2   2    1.95    0.09
  -1  -2   2    1.48    0.07
  -1  -2   2    1.64    0.09
  -1   2   1    9.87    0.32
  -1   2   1   11.00    0.33
  -1   2   1    9.75    0.34
   1   2  -1    9.94    0.32
  -1   2   1   10.13    0.32
   1   2  -1   10.08    0.34
  -1   2   1    9.38    0.32
   1   2  -1   10.03    0.32
  -1  -2   1    9.55    0.31
  -1  -2   1    9.77    0.33
   1  -2  -1    9.66    0.33
  -1  -2   1   10.25    0.35
  -1  -2   1    9.50    0.32
   1  -2  -1   10.24    0.30
  -1  -2   1   10.11    0.31
   1  -2  -1   10.35    0.33
   1  -2  -1    9.73    0.31
  -1  -2   1   10.61    0.35
   1   2   0   49.14    1.45
  -1   2   0   48.85    1.47
  -1   2   0   53.55    1.46
  -1   2   0   51.33    1.45
   1   2   0   50.67    1.47
   1   2   0   49.25    1.43
  -1   2   0   49.60    1.49
   1   2   0   48.66    1.44
   1  -2   0   49.68    1.45
  -1  -2   0   49.33    1.44
   1  -2   0   49.82    1.46
  -1  -2   0   54.05    1.46
   1  -2   0   50.33    1.44
  -1  -2   0   48.26    1.46
  -1  -2   0   49.85    1.44
  -1   2  -1   57.33    1.67
  -1   2  -1   58.37    1.71
   1   2   1   59.20    1.71
  -1   2  -1   58.50    1.68
   1   2   1   57.31    1.69
   1   2   1   58.97    1.68
   1   2   1   54.22    1.68
  -1  -2  -1   59.81    1.69
   1  -2   1   57.70    1.67
   1  -2   1   58.07    1.67
   1  -2   1   59.57    1.69
  -1  -2  -1   59.28    1.68
   1  -2   1   63.29    1.68
  -1  -2  -1   58.37    1.68
   1   2   2    7.51    0.25
  -1   2  -2    6.86    0.25
   1   2   2    7.93    0.29
  -1   2  -2    7.45    0.29
   1   2   2    7.24    0.26
   1   2   2    7.08    0.24
  -1   2  -2    7.63    0.24
   1   2   2    7.44    0.23
  -1  -2  -2    7.88    0.25
  -1  -2  -2    7.50    0.25
   1  -2   2    7.32    0.28
  -1  -2  -2    7.44    0.26
   1   2   3  286.44    8.13
  -1   2  -3  293.25    8.15
   1   2   3  289.02    8.18
   1   2   3  284.40    8.14
  -1   2  -3  285.76    8.21
  -1  -2  -3  285.54    8.15
  -1  -2  -3  302.80    8.15
   1  -2   3  294.47    8.15
   1  -2   3  290.91    8.20
  -1  -2  -3  280.02    8.13
   1   2   4   29.51    0.91
  -1   2  -4   29.84    0.88
  -1   2  -4   29.50    0.87
   1   2   4   29.86    0.88
   1   2   4   29.13    0.85
  -1   2  -4   29.09    0.94
   1   2   4   29.01    0.87
   1   2   4   29.82    0.89
  -1   2  -4   29.48    0.86
  -1  -2  -4   29.65    0.91
  -1  -2  -4   28.51    0.86
   1  -2   4   28.60    0.88
   1  -2   4   28.68    0.90
  -1  -2  -4   29.84    0.88
   1  -2   4   28.59    0.92
  -1   2  -5   13.43    0.45
  -1   2  -5   13.60    0.43
  -1   2  -5   13.66    0.44
   1   2   5   13.68    0.46
   1   2   5   13.30    0.48
   1   2   5   13.51    0.45
   1  -2   5   13.80    0.50
  -1  -2  -5   13.30    0.43
   1  -2   5   13.49    0.47
   1  -2   5   13.01    0.45
  -1  -2  -5   13.55    0.47
  -1  -2  -5   13.71    0.48
   1   2   6   14.04    0.53
  -1   2  -6   14.84    0.48
   1   2   6   14.72    0.50
  -1   2  -6   14.61    0.47
   1   2   6   15.21    0.50
  -1   2  -6   14.66    0.50
  -1  -2  -6   14.21    0.52
  -1  -2  -6   15.63    0.48
   1  -2   6   14.63    0.53
   1  -2   6   15.05    0.55
  -1  -2  -6   15.15    0.53
   1   2   7   12.13    0.48
  -1   2  -7   12.26    0.44
   1   2   7   12.08    0.44
  -1   2  -7   12.28    0.41
  -1   2  -7   11.72    0.41
   1   2   7   12.70    0.44
   1  -2   7   12.12    0.47
  -1  -2  -7   12.84    0.47
   1  -2   7   12.21    0.44
  -1  -2  -7   12.77    0.47
  -1  -2  -7   12.38    0.41
  -1   2  -8    7.41    0.29
   1   2   8    7.58    0.32
   1   2   8    8.16    0.33
  -1   2  -8    7.77    0.26
  -1   2  -8    7.59    0.29
   1   2   8    7.71    0.37
   1   2   8    7.50    0.27
  -1   2  -8    7.79    0.32
  -1  -2  -8    8.30    0.36
   1  -2   8    7.31    0.35
   1  -2   8    8.29    0.39
  -1  -2  -8    8.32    0.36
  -1  -2  -8    7.72    0.29
  -1  -2  -8    7.50    0.26
   1  -2   8    8.02    0.27
   1  -2   8    7.56    0.33
  -1   2  -9   58.79    1.73
   1   2   9   61.70    1.83
   1   2   9   61.86    1.81
  -1   2  -9   60.74    1.79
   1   2   9   58.85    1.89
  -1   2  -9   58.74    1.75
  -1   2  -9   59.99    1.82
   1   2   9   60.27    1.75
  -1  -2  -9   60.39    1.87
  -1  -2  -9   61.12    1.79
  -1  -2  -9   58.98    1.73
   1  -2   9   58.88    1.87
  -1  -2  -9   59.52    1.85
   1  -2   9   59.58    1.75
   1  -2   9   62.37    1.90
   1  -2   9   62.61    1.84
  -1   2 -10    0.33    0.04
   1   2  10    0.31    0.11
  -1   2 -10    0.33    0.05
   1   2  10    0.38    0.09
   1   2  10    0.34    0.05
  -1   2 -10    0.39    0.06
  -1   2 -10    0.48    0.10
  -1   2 -10    0.42    0.05
   1   2  10    0.19    0.09
   1  -2  10    0.56    0.18
   1  -2  10    0.41    0.11
  -1  -2 -10    0.35    0.04
   1  -2  10    0.15    0.14
  -1  -2 -10    0.33    0.06
  -1  -2 -10    0.43    0.10
  -1  -2 -10    0.42    0.05
  -1  -2 -10    0.52    0.13
   1  -2  10    0.46    0.10
  -1  -2 -10    0.40    0.05
   1  -2  10    0.43    0.06
  -1   2 -11    3.75    0.17
   1   2  11    4.40    0.28
  -1   2 -11    4.69    0.19
   1   2  11    4.04    0.30
   1   2  11    3.96    0.18
  -1   2 -11    4.04    0.22
   1   2  11    3.76    0.19
  -1   2 -11    4.10    0.16
   1   2  11    4.61    0.46
  -1   2 -11    4.10    0.17
   1   2  11    4.30    0.26
  -1   2 -11    4.18    0.26
  -1  -2 -11    3.84    0.19
   1  -2  11    4.94    0.65
  -1  -2 -11    4.16    0.17
   1  -2  11    3.84    0.29
   1  -2  11    4.01    0.18
  -1  -2 -11    4.19    0.22
   1  -2  11    4.17    0.43
   1  -2  11    4.03    0.26
  -1  -2 -11    4.02    0.16
   1  -2  11    3.96    0.18
  -1  -2 -11    4.17    0.26
  -1  -2 -11    4.09    0.31
  -1  -2 -11    4.90    0.18
   1   2  12   13.04    0.82
  -1   2 -12   12.82    0.44
   1   2  12   13.19    0.54
  -1   2 -12   13.12    0.42
  -1   2 -12   13.09    0.43
  -1   2 -12   12.88    0.41
  -1   2 -12   12.74    0.54
   1   2  12   12.42    0.43
   1   2  12   12.95    0.44
   1   2  12   12.92    0.61
  -1   2 -12   13.69    0.50
  -1  -2 -12   12.65    0.43
  -1  -2 -12   13.05    0.49
   1  -2  12   12.57    0.43
   1  -2  12   13.08    0.77
  -1  -2 -12   12.60    0.45
  -1  -2 -12   12.86    0.42
  -1  -2 -12   12.81    0.41
   1  -2  12   12.64    0.55
   1  -2  12   12.53    0.43
  -1  -2 -12   13.59    0.59
  -1  -2 -12   12.58    0.53
   1  -2  12   13.28    0.60
  -1   2 -13   56.43    1.67
  -1   2 -13   55.91    1.69
   1   2  13   54.74    1.67
   1   2  13   56.95    1.69
  -1   2 -13   58.12    1.66
  -1   2 -13   57.81    1.67
   1   2  13   57.25    1.92
  -1   2 -13   57.85    1.77
   1   2  13   58.99    1.83
  -1   2 -13   57.45    1.81
  -1  -2 -13   58.12    1.76
   1  -2  13   57.36    2.14
  -1  -2 -13   57.04    1.65
   1  -2  13   58.86    1.91
  -1  -2 -13   56.14    1.66
   1  -2  13   58.18    1.85
   1  -2  13   56.35    1.69
   1  -2  13   56.49    1.67
  -1  -2 -13   57.44    1.68
  -1  -2 -13   57.15    1.70
   1   2  14    6.00    0.63
  -1   2 -14    5.38    0.20
   1   2  14    5.13    0.23
   1   2  14    6.19    0.39
   1   2  14    5.88    0.46
  -1   2 -14    5.52    0.22
  -1   2 -14    5.62    0.42
  -1   2 -14    5.46    0.23
  -1   2 -14    5.42    0.21
  -1   2 -14    5.53    0.29
  -1  -2 -14    5.34    0.22
   1  -2  14    5.16    0.23
   1  -2  14    4.97    0.62
  -1  -2 -14    5.23    0.21
   1  -2  14    5.21    0.43
  -1  -2 -14    5.49    0.20
  -1  -2 -14    5.44    0.29
   1  -2  14    5.54    0.36
  -1  -2 -14    5.41    0.24
   1   2  15   68.78    2.34
   1   2  15   69.75    2.06
   1   2  15   71.07    2.23
   1   2  15   69.21    2.63
  -1   2 -15   68.48    2.01
  -1   2 -15   72.03    2.16
  -1   2 -15   68.78    2.06
  -1   2 -15   71.28    2.04
   1  -2  15   68.73    2.62
   1  -2  15   69.97    2.05
   1  -2  15   70.21    2.25
  -1  -2 -15   72.10    2.04
  -1  -2 -15   68.63    2.01
  -1  -2 -15   70.59    2.14
  -1  -2 -15   69.84    2.07
   1  -2  15   70.71    2.33
   1   2  16    0.20    0.14
  -1   2 -16    0.08    0.04
   1   2  16    0.10    0.06
   1   2  16    0.06    0.04
  -1   2 -16    0.07    0.03
  -1   2 -16    0.08    0.08
   1   2  16    0.52    0.38
   1   2  16    0.07    0.42
   1  -2  16    0.05    0.03
   1  -2  16    0.10    0.48
  -1  -2 -16    0.07    0.08
   1  -2  16    0.06    0.12
   1  -2  16   -0.07    0.55
  -1  -2 -16    0.07    0.02
  -1  -2 -16    0.05    0.03
  -1  -2 -16    0.03    0.03
   1  -2  16   -0.13    0.31
   1   2  17   14.98    0.68
  -1   2 -17   15.58    0.50
  -1   2 -17   15.54    0.61
  -1   2 -17   15.59    0.52
   1   2  17   15.40    0.51
  -1  -2 -17   14.64    0.59
  -1  -2 -17   15.23    0.52
   1  -2  17   14.77    0.51
   1  -2  17   15.11    0.70
  -1  -2 -17   15.45    0.50
   1   2  18    5.48    0.42
  -1   2 -18    5.61    0.32
  -1   2 -18    5.56    0.22
  -1   2 -18    5.62    0.23
   1   2  18    5.67    0.22
   1   2  18    5.58    0.23
  -1  -2 -18    5.74    0.22
  -1  -2 -18    5.75    0.31
  -1  -2 -18    5.47    0.23
   1  -2  18    5.59    0.43
   1  -2  18    5.59    0.23
  -1   2 -19    4.66    0.19
   1   2  19    4.46    0.19
  -1   2 -19    4.65    0.18
   1   2  19    4.59    0.22
  -1  -2 -19    4.85    0.18
  -1  -2 -19    4.54    0.19
   1  -2  19    4.56    0.23
   1  -2  19    4.44    0.19
  -1  -2 -19    4.47    0.18
  -1   2 -20    6.07    0.20
  -1   2 -20    5.83    0.21
   1   2  20    6.03    0.22
  -1  -2 -20    5.94    0.20
   1  -2  20    5.51    0.24
  -1  -2 -20    5.80    0.21
   1  -2  20    6.13    0.22
  -1   2 -21    6.66    0.23
   1   2  21    7.12    0.23
   1   2  21    6.99    0.28
  -1   2 -21    7.01    0.25
   1  -2  21    7.04    0.23
   1  -2  21    6.57    0.24
   1  -2  21    7.46    0.26
  -1  -2 -21    6.75    0.23
  -1   3  21   34.64    1.10
  -1   3  21   37.69    1.07
  -1  -3  21   38.21    1.10
  -1  -3  21   36.90    1.07
   1  -3 -21   34.54    1.04
  -1   3  20    0.13    0.05
   1   3 -20    0.17    0.04
   1   3 -20    0.16    0.03
  -1   3  20    0.19    0.03
  -1  -3  20    0.15    0.03
  -1  -3  20    0.10    0.05
   1  -3 -20    0.23    0.05
  -1  -3  20    0.17    0.04
   1  -3 -20    0.12    0.04
   1  -3 -20    0.13    0.03
  -1  -3  20    0.17    0.06
   1   3 -19   10.13    0.34
  -1   3  19    9.95    0.33
  -1   3  19   10.17    0.34
   1   3 -19   10.13    0.33
   1  -3 -19    9.97    0.34
  -1  -3  19    9.37    0.37
  -1  -3  19    9.31    0.31
   1  -3 -19   10.25    0.33
  -1  -3  19   10.09    0.34
  -1   3  18    0.48    0.24
  -1   3  18    0.60    0.07
   1   3 -18    0.60    0.06
   1   3 -18    0.66    0.07
  -1   3  18    0.63    0.06
   1   3 -18    0.62    0.13
  -1   3  18    0.60    0.08
  -1  -3  18    0.67    0.07
   1  -3 -18    0.60    0.07
   1  -3 -18    0.57    0.07
  -1  -3  18    0.61    0.09
   1  -3 -18    0.62    0.04
   1  -3 -18    0.48    0.12
   1   3 -17    6.73    0.26
  -1   3  17    6.84    0.26
   1   3 -17    6.77    0.26
   1   3 -17    6.44    0.22
   1   3 -17    6.19    0.34
  -1   3  17    6.20    0.28
  -1   3  17    6.70    0.44
   1  -3 -17    6.71    0.27
   1  -3 -17    6.47    0.22
   1  -3 -17    6.67    0.34
  -1  -3  17    6.63    0.26
   1  -3 -17    6.65    0.25
  -1  -3  17    6.40    0.45
  -1   3  16    8.20    0.91
   1   3 -16    7.54    0.26
   1   3 -16    6.42    0.76
  -1   3  16    8.00    0.30
  -1   3  16    7.19    0.44
   1   3 -16    7.59    0.37
   1   3 -16    7.46    0.30
   1   3 -16    7.34    0.27
   1   3 -16    7.90    0.29
  -1   3  16    7.69    0.32
   1  -3 -16    7.78    0.29
  -1  -3  16    8.85    0.81
  -1  -3  16    5.96    0.78
  -1  -3  16    7.87    0.30
  -1  -3  16    8.36    1.32
  -1  -3  16    8.21    0.49
   1  -3 -16    7.50    0.27
   1  -3 -16    7.48    0.30
   1  -3 -16    7.37    0.26
   1  -3 -16    7.73    0.37
  -1   3  15   21.09    0.66
  -1   3  15   19.75    0.97
   1   3 -15   19.98    0.87
   1   3 -15   20.34    0.62
   1   3 -15   20.60    0.64
  -1   3  15   20.45    0.81
  -1   3  15   19.57    1.17
   1   3 -15   19.90    0.66
   1   3 -15   20.48    0.75
   1   3 -15   20.77    0.65
   1  -3 -15   20.32    0.64
   1  -3 -15   20.21    0.74
  -1  -3  15   20.74    1.13
   1  -3 -15   19.39    0.67
   1  -3 -15   20.17    0.62
   1  -3 -15   21.03    0.65
  -1  -3  15   19.86    0.84
  -1  -3  15   19.39    1.21
  -1  -3  15   19.89    0.93
  -1  -3  15   20.83    0.66
  -1   3  14    0.06    0.28
   1   3 -14    0.16    0.11
   1   3 -14    0.11    0.19
   1   3 -14    0.21    0.05
  -1   3  14    0.21    0.24
   1   3 -14    0.14    0.03
   1   3 -14    0.11    0.04
  -1   3  14    0.10    0.13
  -1   3  14    0.16    0.04
   1   3 -14    0.08    0.07
   1   3 -14    0.22    0.05
   1  -3 -14    0.15    0.21
   1  -3 -14    0.19    0.03
  -1  -3  14    0.32    0.30
   1  -3 -14    0.23    0.05
   1  -3 -14    0.09    0.04
  -1  -3  14    0.02    0.19
  -1  -3  14    0.63    0.33
  -1  -3  14    0.13    0.10
   1  -3 -14    0.16    0.04
  -1  -3  14    0.14    0.04
   1  -3 -14    0.21    0.07
  -1   3  13   75.74    2.74
   1   3 -13   80.85    2.28
  -1   3  13   82.22    2.55
  -1   3  13   78.42    2.42
   1   3 -13   77.28    2.37
   1   3 -13   81.86    2.27
   1   3 -13   76.03    2.30
   1   3 -13   79.77    2.45
  -1   3  13   79.55    2.30
  -1  -3  13   79.18    2.50
  -1  -3  13   74.42    2.25
  -1  -3  13   78.26    2.66
  -1  -3  13   78.83    2.29
   1  -3 -13   78.78    2.43
   1  -3 -13   78.39    2.27
  -1  -3  13   81.92    2.48
   1  -3 -13   80.30    2.28
  -1  -3  13   78.49    2.77
   1  -3 -13   77.81    2.31
   1  -3 -13   78.96    2.37
   1   3 -12    0.96    0.07
  -1   3  12    0.45    0.40
   1   3 -12    0.81    0.15
   1   3 -12    0.80    0.11
   1   3 -12    1.01    0.09
  -1   3  12    0.95    0.15
  -1   3  12    1.28    0.22
  -1   3  12    0.99    0.08
   1   3 -12    0.80    0.08
  -1   3  12    0.83    0.19
   1   3 -12    0.98    0.08
  -1  -3  12    0.84    0.25
   1  -3 -12    1.00    0.09
   1  -3 -12    0.88    0.07
   1  -3 -12    0.96    0.07
  -1  -3  12    1.05    0.08
   1  -3 -12    1.02    0.08
  -1  -3  12    1.03    0.17
   1  -3 -12    1.20    0.23
   1  -3 -12    0.99    0.12
   1  -3 -12    0.92    0.18
  -1  -3  12    1.08    0.19
  -1   3  11    8.90    0.40
   1   3 -11    8.92    0.31
   1   3 -11    8.64    0.36
  -1   3  11    9.53    0.47
   1   3 -11    9.06    0.42
   1   3 -11    8.92    0.30
   1   3 -11    8.37    0.30
  -1   3  11    8.16    0.30
  -1   3  11    9.44    0.45
   1   3 -11    8.45    0.32
   1  -3 -11    8.65    0.36
   1  -3 -11    8.43    0.31
   1  -3 -11    8.49    0.30
  -1  -3  11    9.17    0.30
  -1  -3  11    8.53    0.67
  -1  -3  11    8.82    0.45
   1  -3 -11    8.66    0.45
   1  -3 -11    9.28    0.46
  -1  -3  11    8.68    0.31
   1  -3 -11    9.00    0.31
  -1  -3  11    8.79    0.42
  -1   3  10    0.82    0.14
   1   3 -10    0.98    0.07
   1   3 -10    0.76    0.07
  -1   3  10    0.83    0.08
   1   3 -10    1.06    0.10
   1   3 -10    0.87    0.06
  -1   3  10    1.02    0.08
  -1   3  10    0.97    0.16
   1   3 -10    1.15    0.15
  -1   3  10    0.95    0.13
  -1  -3  10    1.14    0.24
   1  -3 -10    1.20    0.17
   1  -3 -10    1.03    0.07
   1  -3 -10    0.85    0.08
  -1  -3  10    0.86    0.15
  -1  -3  10    1.08    0.10
  -1  -3  10    1.07    0.08
   1  -3 -10    0.75    0.09
  -1  -3  10    0.90    0.07
  -1  -3  10    0.90    0.18
   1  -3 -10    1.05    0.07
  -1  -3  10    0.82    0.12
   1  -3 -10    0.91    0.15
   1   3  -9   56.85    1.67
  -1   3   9   56.12    1.74
  -1   3   9   57.06    1.80
   1   3  -9   57.02    1.72
  -1   3   9   56.24    1.70
  -1   3   9   53.40    1.62
  -1   3   9   56.82    1.77
   1   3  -9   55.75    1.62
  -1  -3   9   55.88    1.64
   1  -3  -9   56.88    1.75
   1  -3  -9   55.06    1.62
  -1  -3   9   52.50    1.61
  -1  -3   9   55.49    1.75
  -1  -3   9   56.53    1.73
  -1  -3   9   55.19    1.90
  -1  -3   9   58.02    1.74
   1  -3  -9   55.22    1.75
   1  -3  -9   56.67    1.67
  -1   3   8  142.27    4.09
  -1   3   8  140.59    4.04
  -1   3   8  144.02    4.12
   1   3  -8  137.52    4.01
   1   3  -8  139.38    4.06
  -1   3   8  140.74    4.11
   1   3  -8  139.09    3.97
  -1  -3   8  142.11    4.11
  -1  -3   8  144.35    4.07
   1  -3  -8  135.96    3.97
  -1  -3   8  139.79    4.00
   1  -3  -8  139.71    4.02
   1  -3  -8  140.32    4.10
  -1  -3   8  139.60    4.09
  -1  -3   8  140.75    4.23
   1  -3  -8  135.82    4.08
   1   3  -7   40.28    1.27
  -1   3   7   40.46    1.25
   1   3  -7   40.05    1.22
  -1   3   7   40.92    1.31
   1   3  -7   39.83    1.19
  -1   3   7   42.41    1.32
  -1   3   7   40.78    1.25
  -1   3   7   42.17    1.30
  -1  -3   7   41.97    1.40
   1  -3  -7   39.31    1.20
  -1  -3   7   41.28    1.29
  -1  -3   7   43.42    1.29
  -1  -3   7   40.93    1.22
   1  -3  -7   41.19    1.23
  -1  -3   7   41.70    1.27
   1  -3  -7   41.48    1.30
  -1   3   6  123.74    3.71
  -1   3   6  131.44    3.76
   1   3  -6  129.78    3.69
  -1   3   6  132.37    3.77
  -1   3   6  133.76    3.78
   1   3  -6  127.17    3.73
  -1   3   6  127.67    3.71
  -1  -3   6  129.96    3.74
  -1  -3   6  125.92    3.75
  -1  -3   6  133.42    3.86
  -1  -3   6  129.23    3.69
  -1  -3   6  132.43    3.75
   1  -3  -6  130.26    3.76
   1  -3  -6  127.59    3.70
   1  -3  -6  128.04    3.70
  -1   3   5   29.72    0.91
   1   3  -5   29.63    0.97
   1   3  -5   29.67    0.93
  -1   3   5   30.72    0.95
  -1   3   5   29.61    0.95
  -1   3   5   29.45    0.90
   1   3  -5   29.80    0.89
  -1   3   5   29.59    0.91
  -1   3   5   30.47    0.96
  -1  -3   5   30.90    1.02
  -1  -3   5   30.12    0.93
  -1  -3   5   30.83    0.94
  -1  -3   5   28.35    0.94
   1  -3  -5   29.08    0.90
  -1  -3   5   29.36    0.94
   1  -3  -5   29.68    0.94
   1  -3  -5   30.24    0.90
  -1  -3   5   29.66    0.89
  -1   3   4   53.67    1.56
  -1   3   4   55.87    1.63
  -1   3   4   55.20    1.58
   1   3  -4   53.62    1.64
   1   3  -4   54.97    1.60
  -1   3   4   51.96    1.57
  -1   3   4   55.47    1.63
   1   3  -4   54.16    1.56
  -1   3   4   54.53    1.59
  -1   3   4   52.80    1.62
  -1  -3   4   55.82    1.61
  -1  -3   4   52.54    1.56
  -1  -3   4   54.33    1.67
   1  -3  -4   55.52    1.58
  -1  -3   4   55.70    1.60
   1  -3  -4   52.98    1.61
  -1  -3   4   52.42    1.61
  -1   3   3   65.17    1.89
  -1   3   3   60.77    1.88
   1   3  -3   64.75    1.83
  -1   3   3   65.86    1.86
   1   3  -3   62.48    1.90
  -1   3   3   61.02    1.84
  -1   3   3   64.75    1.90
   1   3  -3   64.09    1.87
  -1  -3   3   65.51    1.87
   1  -3  -3   62.73    1.85
  -1  -3   3   63.74    1.89
  -1  -3   3   67.17    1.87
   1  -3  -3   63.67    1.88
  -1  -3   3   64.59    1.84
  -1  -3   3   65.15    1.92
   1  -3  -2  518.77   14.56
  -1   3   1  103.08    2.93
  -1   3   1   99.41    2.90
   1   3  -1  102.87    2.93
  -1   3   1  101.03    2.96
  -1   3   1  103.51    2.92
  -1   3   1  105.61    2.91
  -1   3   1  104.11    2.93
  -1  -3   1   96.80    2.90
  -1  -3   1  100.36    2.95
   1  -3  -1  100.05    2.95
   1  -3  -1  100.26    2.90
  -1  -3   1  102.23    2.91
   1  -3  -1   98.51    2.92
  -1  -3   1  106.22    2.96
  -1  -3   1  101.93    2.94
   1  -3  -1  107.09    2.91
   1   3   0   79.97    2.33
   1   3   0   79.36    2.42
  -1   3   0   82.23    2.36
  -1   3   0   80.09    2.35
  -1   3   0   82.28    2.39
   1   3   0   82.52    2.36
  -1   3   0   91.47    2.35
   1   3   0   83.07    2.35
  -1   3   0   77.69    2.36
  -1  -3   0   79.91    2.33
  -1  -3   0   82.24    2.36
  -1  -3   0   85.53    2.37
   1  -3   0   81.06    2.35
  -1  -3   0   79.26    2.38
  -1  -3   0   78.75    2.34
   1  -3   0   81.94    2.34
   1  -3   0   82.99    2.38
  -1   3  -1   17.00    0.54
   1   3   1   17.58    0.54
  -1   3  -1   17.58    0.57
  -1   3  -1   17.54    0.56
  -1   3  -1   17.60    0.60
   1   3   1   17.88    0.55
   1   3   1   17.98    0.59
   1   3   1   18.16    0.57
  -1  -3  -1   17.60    0.56
   1  -3   1   18.11    0.56
   1  -3   1   17.95    0.59
  -1  -3  -1   17.96    0.56
   1  -3   1   18.23    0.55
   1  -3   1   17.76    0.54
  -1  -3  -1   18.23    0.55
   1   3   2   45.16    1.32
   1   3   2   43.32    1.34
  -1   3  -2   42.74    1.37
   1   3   2   43.43    1.30
  -1   3  -2   44.39    1.30
   1   3   2   45.64    1.31
  -1   3  -2   43.76    1.30
   1   3   2   47.55    1.37
  -1  -3  -2   48.29    1.32
  -1  -3  -2   44.50    1.33
   1  -3   2   45.78    1.36
   1  -3   2   44.68    1.31
   1  -3   2   46.31    1.31
   1  -3   2   44.83    1.33
   1  -3   2   44.93    1.36
  -1  -3  -2   44.03    1.31
  -1   3  -3   27.90    0.83
   1   3   3   27.56    0.82
   1   3   3   27.34    0.86
  -1   3  -3   26.43    0.89
   1   3   3   28.46    0.89
  -1   3  -3   27.06    0.81
  -1   3  -3   27.05    0.81
   1  -3   3   27.65    0.87
  -1  -3  -3   28.36    0.82
  -1  -3  -3   27.47    0.82
   1  -3   3   27.11    0.83
   1  -3   3   26.23    0.87
   1  -3   3   26.44    0.84
  -1  -3  -3   27.30    0.85
   1  -3   3   26.63    0.82
   1   3   4   45.01    1.31
   1   3   4   44.63    1.33
   1   3   4   45.36    1.37
   1   3   4   46.86    1.41
   1   3   4   43.95    1.33
   1   3   4   45.36    1.36
  -1   3  -4   44.44    1.34
  -1   3  -4   46.12    1.32
  -1   3  -4   44.94    1.42
  -1   3  -4   44.31    1.32
  -1  -3  -4   44.73    1.33
   1  -3   4   46.71    1.40
   1  -3   4   45.59    1.34
   1  -3   4   45.03    1.36
   1  -3   4   45.71    1.39
  -1  -3  -4   44.26    1.31
  -1  -3  -4   45.48    1.37
   1   3   5   30.37    0.98
   1   3   5   29.25    0.87
   1   3   5   29.88    0.89
   1   3   5   29.82    0.94
  -1   3  -5   29.25    0.88
  -1   3  -5   29.41    0.99
   1   3   5   29.13    0.92
   1   3   5   28.82    0.90
  -1   3  -5   30.08    0.91
   1  -3   5   29.87    0.96
  -1  -3  -5   30.01    0.94
  -1  -3  -5   26.85    0.91
  -1  -3  -5   28.86    0.93
   1  -3   5   28.89    0.98
   1  -3   5   29.25    0.90
   1  -3   5   28.70    0.93
  -1   3  -6   84.95    2.49
   1   3   6   84.60    2.56
   1   3   6   93.30    2.61
   1   3   6   86.77    2.51
  -1   3  -6   85.33    2.52
   1   3   6   88.51    2.54
  -1  -3  -6   88.89    2.49
  -1  -3  -6   85.74    2.55
   1  -3   6   83.53    2.54
  -1  -3  -6   81.99    2.60
   1  -3   6   86.25    2.58
   1  -3   6   85.06    2.52
   1  -3   6   87.48    2.62
   1   3   7    1.27    0.11
   1   3   7    1.32    0.15
  -1   3  -7    1.30    0.09
   1   3   7    1.15    0.19
  -1   3  -7    1.42    0.12
   1   3   7    1.24    0.08
   1   3   7    1.29    0.13
  -1   3  -7    1.15    0.07
   1  -3   7    1.29    0.12
   1  -3   7    1.04    0.17
  -1  -3  -7    1.17    0.07
   1  -3   7    1.13    0.15
  -1  -3  -7    1.21    0.09
  -1  -3  -7    1.50    0.14
   1  -3   7    1.21    0.08
  -1  -3  -7    1.08    0.14
   1  -3   7    1.10    0.13
  -1   3  -8   53.06    1.53
   1   3   8   52.24    1.61
   1   3   8   53.24    1.55
   1   3   8   51.47    1.67
   1   3   8   51.38    1.72
  -1   3  -8   52.94    1.61
  -1   3  -8   53.64    1.57
   1   3   8   53.49    1.61
   1  -3   8   53.33    1.54
  -1  -3  -8   51.79    1.53
   1  -3   8   54.93    1.68
  -1  -3  -8   52.86    1.57
  -1  -3  -8   52.14    1.66
  -1  -3  -8   53.33    1.66
   1  -3   8   53.20    1.62
   1  -3   8   53.17    1.76
   1  -3   8   52.98    1.65
  -1   3  -9   59.39    1.81
   1   3   9   60.94    1.82
   1   3   9   58.29    1.73
  -1   3  -9   59.21    1.78
   1   3   9   58.87    1.89
  -1   3  -9   58.59    1.72
   1   3   9   62.06    1.82
  -1  -3  -9   57.72    1.72
  -1  -3  -9   61.74    1.88
   1  -3   9   61.18    1.89
   1  -3   9   60.77    1.83
   1  -3   9   59.52    1.87
  -1  -3  -9   59.27    1.86
  -1  -3  -9   59.27    1.77
   1  -3   9   57.55    1.73
   1  -3   9   60.75    2.01
   1   3  10   15.33    0.51
   1   3  10   16.02    0.60
  -1   3 -10   16.25    0.56
   1   3  10   15.64    0.63
  -1   3 -10   15.46    0.49
  -1   3 -10   15.71    0.57
   1   3  10   16.55    0.67
   1   3  10   15.36    0.51
  -1   3 -10   15.45    0.50
  -1   3 -10   16.33    0.50
  -1   3 -10   16.92    0.60
   1  -3  10   15.12    0.51
  -1  -3 -10   15.16    0.51
  -1  -3 -10   16.29    0.55
   1  -3  10   15.70    0.61
   1  -3  10   16.30    0.70
  -1  -3 -10   16.16    0.50
  -1  -3 -10   16.58    0.66
  -1  -3 -10   16.16    0.65
  -1  -3 -10   15.51    0.49
   1  -3  10   15.74    0.51
   1  -3  10   15.95    0.64
   1  -3  10   16.22    0.78
  -1   3 -11   20.73    0.65
  -1   3 -11   21.50    0.67
   1   3  11   21.39    0.78
  -1   3 -11   21.52    0.69
  -1   3 -11   21.87    0.74
   1   3  11   22.41    0.89
   1   3  11   22.11    0.69
   1   3  11   21.76    0.78
  -1   3 -11   21.78    0.78
   1   3  11   21.54    0.68
   1  -3  11   22.05    0.72
  -1  -3 -11   21.80    0.73
   1  -3  11   21.77    0.67
  -1  -3 -11   21.02    0.67
  -1  -3 -11   21.51    0.85
  -1  -3 -11   21.92    0.83
   1  -3  11   22.01    0.88
   1  -3  11   21.67    0.68
   1  -3  11   21.97    0.90
   1  -3  11   21.84    0.80
  -1  -3 -11   21.58    0.66
   1  -3  11   21.62    1.00
  -1   3 -12    0.18    0.09
  -1   3 -12    0.07    0.02
   1   3  12    0.14    0.04
   1   3  12    0.08    0.08
   1   3  12    0.00    0.43
  -1   3 -12    0.07    0.04
  -1   3 -12    0.16    0.04
   1   3  12    0.27    0.14
  -1   3 -12    0.13    0.04
   1   3  12    0.13    0.04
  -1   3 -12    0.00    0.05
  -1   3 -12    0.12    0.12
   1  -3  12   -0.09    0.11
  -1  -3 -12    0.20    0.13
  -1  -3 -12    0.24    0.19
   1  -3  12    0.06    0.07
   1  -3  12    0.11    0.04
  -1  -3 -12    0.03    0.05
   1  -3  12    0.02    0.19
   1  -3  12   -0.04    0.35
   1  -3  12    0.02    0.08
  -1  -3 -12    0.02    0.03
  -1  -3 -12    0.11    0.04
  -1  -3 -12    0.09    0.02
  -1   3 -13    6.27    0.31
   1   3  13    5.66    0.23
  -1   3 -13    5.98    0.25
   1   3  13    6.16    0.35
  -1   3 -13    5.65    0.38
   1   3  13    6.32    0.45
  -1   3 -13    6.14    0.22
  -1   3 -13    5.99    0.23
   1   3  13    5.90    0.24
  -1   3 -13    5.93    0.27
   1  -3  13    6.44    0.43
  -1  -3 -13    6.21    0.26
  -1  -3 -13    6.14    0.22
   1  -3  13    5.80    0.36
  -1  -3 -13    5.88    0.30
  -1  -3 -13    6.26    0.50
  -1  -3 -13    5.87    0.22
   1  -3  13    5.27    0.60
   1  -3  13    5.57    0.23
   1   3  14    2.45    0.67
  -1   3 -14    3.33    0.16
   1   3  14    3.56    0.27
  -1   3 -14    3.00    0.22
   1   3  14    3.21    0.16
   1   3  14    3.34    0.40
  -1   3 -14    3.04    0.15
  -1   3 -14    3.12    0.16
  -1   3 -14    3.11    0.13
  -1   3 -14    2.78    0.31
   1  -3  14    3.27    0.16
  -1  -3 -14    3.33    0.21
  -1  -3 -14    3.14    0.13
   1  -3  14    3.21    0.50
  -1  -3 -14    3.12    0.17
  -1  -3 -14    3.04    0.14
   1  -3  14    3.03    0.28
  -1  -3 -14    3.04    0.16
   1  -3  14    3.01    0.35
   1   3  15    0.68    0.40
  -1   3 -15    0.55    0.12
   1   3  15    0.77    0.08
  -1   3 -15    0.21    0.33
   1   3  15    0.87    0.18
   1   3  15    0.69    0.30
  -1   3 -15    0.70    0.08
  -1   3 -15    0.63    0.05
  -1   3 -15    0.77    0.08
   1  -3  15    0.78    0.08
   1  -3  15    0.45    0.42
   1  -3  15    0.64    0.26
   1  -3  15    0.58    0.16
  -1  -3 -15    0.64    0.12
   1  -3  15    0.45    0.42
  -1  -3 -15    0.79    0.08
  -1  -3 -15    0.68    0.05
  -1  -3 -15    0.72    0.09
   1   3  16    9.92    0.51
  -1   3 -16    9.18    0.43
   1   3  16    6.53    0.99
  -1   3 -16    9.39    0.35
  -1   3 -16    9.76    0.34
   1   3  16    9.42    0.77
   1  -3  16   10.34    1.03
  -1  -3 -16    9.50    0.42
   1  -3  16    9.39    0.53
  -1  -3 -16    9.79    0.34
   1  -3  16    9.60    0.35
   1  -3  16   10.25    1.16
  -1  -3 -16    8.55    0.34
   1  -3  16    9.13    0.72
  -1  -3 -16    9.78    0.36
   1   3  17    3.26    0.18
  -1   3 -17    3.24    0.16
   1   3  17    3.58    0.34
  -1   3 -17    3.15    0.24
  -1   3 -17    3.26    0.15
   1   3  17    3.32    0.16
  -1  -3 -17    3.24    0.15
  -1  -3 -17    3.32    0.17
   1  -3  17    3.29    0.16
  -1  -3 -17    3.43    0.24
   1  -3  17    3.66    0.35
  -1   3 -18    2.85    0.13
  -1   3 -18    2.14    0.23
   1   3  18    2.57    0.13
   1   3  18    2.59    0.17
  -1   3 -18    2.52    0.13
   1  -3  18    2.44    0.17
  -1  -3 -18    2.79    0.13
  -1  -3 -18    2.92    0.22
   1  -3  18    2.60    0.13
  -1  -3 -18    2.78    0.14
   1  -3  18    2.87    0.34
   1   3  19    0.93    0.09
  -1   3 -19    0.91    0.07
  -1  -3 -19    0.83    0.07
   1  -3  19    0.81    0.10
   1  -3  19    0.86    0.06
   1   3  20    0.47    0.05
  -1   3 -20    0.48    0.04
  -1  -3 -20    0.36    0.05
  -1  -3 -20    0.47    0.05
   1  -3  20    0.41    0.06
  -1  -3 -20    0.48    0.04
   1  -3  20    0.45    0.05
   1   3  21    0.05    0.02
   1   3  21    0.03    0.04
  -1   3 -21    0.05    0.02
  -1   3 -21    0.01    0.02
   1  -3  21    0.06    0.04
   1  -3  21    0.05    0.02
  -1  -3 -21    0.09    0.03
  -1   4  21    1.08    0.06
  -1   4  21    1.01    0.09
  -1  -4  21    1.07    0.09
  -1  -4  21    1.11    0.06
  -1   4  20    0.24    0.06
  -1   4  20    0.34    0.04
   1   4 -20    0.24    0.04
  -1  -4  20    0.20    0.03
   1  -4 -20    0.34    0.04
  -1  -4  20    0.19    0.04
  -1  -4  20    0.18    0.06
   1  -4 -20    0.25    0.04
   1  -4 -20    0.30    0.04
  -1   4  19    6.56    0.25
   1   4 -19    7.04    0.25
  -1   4  19    6.66    0.24
   1   4 -19    7.09    0.30
  -1  -4  19    7.02    0.26
  -1  -4  19    7.00    0.26
   1  -4 -19    7.23    0.27
  -1  -4  19    5.99    0.29
   1  -4 -19    6.69    0.25
   1   4 -18    2.77    0.14
   1   4 -18    2.95    0.14
  -1   4  18    2.93    0.14
   1   4 -18    2.73    0.25
  -1   4  18    2.62    0.15
  -1   4  18    3.01    0.46
   1  -4 -18    2.76    0.14
  -1  -4  18    2.63    0.17
  -1  -4  18    2.85    0.13
   1  -4 -18    3.09    0.32
   1  -4 -18    2.83    0.13
  -1  -4  18    2.94    0.14
  -1   4  17    1.21    0.09
  -1   4  17    1.05    0.10
  -1   4  17    1.20    0.23
   1   4 -17    1.09    0.09
   1   4 -17    1.11    0.09
   1   4 -17    1.17    0.17
   1  -4 -17    1.08    0.09
   1  -4 -17    1.12    0.09
   1  -4 -17    1.05    0.06
   1  -4 -17    1.04    0.15
  -1  -4  17    1.15    0.13
  -1  -4  17    1.11    0.09
   1   4 -16    2.80    0.16
   1   4 -16    2.79    0.15
  -1   4  16    2.98    0.65
  -1   4  16    2.74    0.15
   1   4 -16    3.01    0.14
  -1   4  16    3.03    0.32
   1   4 -16    3.00    0.23
  -1  -4  16    2.97    0.16
  -1  -4  16    1.79    0.61
  -1  -4  16    2.75    0.32
   1  -4 -16    2.81    0.13
   1  -4 -16    3.12    0.16
   1  -4 -16    2.97    0.16
   1  -4 -16    2.84    0.22
  -1  -4  16    3.85    0.67
  -1  -4  16    2.85    0.20
  -1   4  15    5.75    0.64
   1   4 -15    5.20    0.22
  -1   4  15    5.77    0.68
   1   4 -15    5.74    0.23
   1   4 -15    5.27    0.49
  -1   4  15    5.70    0.24
   1   4 -15    5.25    0.23
   1   4 -15    5.37    0.20
   1   4 -15    5.35    0.30
  -1   4  15    5.48    0.36
   1  -4 -15    5.73    0.23
  -1  -4  15    5.80    0.40
   1  -4 -15    5.23    0.24
  -1  -4  15    5.41    0.23
  -1  -4  15    4.66    0.57
  -1  -4  15    5.17    0.56
   1  -4 -15    5.37    0.21
   1  -4 -15    5.38    0.30
   1  -4 -15    5.24    0.20
  -1  -4  15    6.72    0.80
  -1   4  14    4.13    0.19
   1   4 -14    3.88    0.25
   1   4 -14    3.87    0.18
   1   4 -14    3.73    0.43
   1   4 -14    3.83    0.18
  -1   4  14    3.23    0.51
   1   4 -14    3.78    0.16
  -1   4  14    4.11    0.44
  -1   4  14    3.77    0.29
   1   4 -14    4.01    0.19
  -1  -4  14    3.61    0.56
   1  -4 -14    3.72    0.37
  -1  -4  14    3.89    0.32
  -1  -4  14    3.97    0.41
   1  -4 -14    4.30    0.25
  -1  -4  14    4.00    0.55
  -1  -4  14    4.05    0.19
   1  -4 -14    3.80    0.17
   1  -4 -14    3.91    0.16
   1  -4 -14    3.83    0.20
   1  -4 -14    4.00    0.18
  -1   4  13    1.77    0.12
   1   4 -13    1.89    0.10
   1   4 -13    1.89    0.11
  -1   4  13    1.84    0.21
   1   4 -13    1.61    0.12
  -1   4  13    2.03    0.30
   1   4 -13    1.87    0.16
   1   4 -13    2.04    0.27
   1   4 -13    1.88    0.19
   1   4 -13    1.88    0.11
  -1   4  13    1.55    0.36
   1  -4 -13    1.82    0.12
  -1  -4  13    1.95    0.42
   1  -4 -13    1.49    0.33
   1  -4 -13    1.86    0.11
  -1  -4  13    1.60    0.08
   1  -4 -13    2.25    0.29
  -1  -4  13    2.22    0.38
   1  -4 -13    1.78    0.16
   1  -4 -13    1.75    0.13
  -1  -4  13    2.14    0.23
  -1  -4  13    1.82    0.11
  -1  -4  13    1.39    0.22
   1  -4 -13    1.83    0.10
  -1   4  12    5.90    0.24
   1   4 -12    5.50    0.21
   1   4 -12    5.30    0.35
  -1   4  12    5.94    0.42
   1   4 -12    5.64    0.22
  -1   4  12    5.71    0.43
   1   4 -12    5.63    0.29
   1   4 -12    5.51    0.28
  -1   4  12    5.66    0.32
   1   4 -12    5.77    0.23
   1  -4 -12    5.30    0.27
  -1  -4  12    5.92    0.36
  -1  -4  12    6.24    0.52
  -1  -4  12    5.96    0.23
   1  -4 -12    5.61    0.23
  -1  -4  12    5.62    0.55
   1  -4 -12    6.00    0.44
   1  -4 -12    5.74    0.22
   1  -4 -12    5.25    0.21
  -1  -4  12    5.33    0.20
  -1  -4  12    6.04    0.38
   1  -4 -12    5.53    0.38
   1   4 -11    2.46    0.11
  -1   4  11    2.32    0.27
   1   4 -11    3.09    0.17
   1   4 -11    2.41    0.23
   1   4 -11    2.31    0.16
  -1   4  11    2.54    0.20
   1   4 -11    2.54    0.12
  -1   4  11    2.45    0.13
   1   4 -11    2.28    0.12
   1   4 -11    2.53    0.18
  -1   4  11    2.15    0.13
  -1   4  11    2.38    0.27
  -1  -4  11    1.81    0.31
  -1  -4  11    2.22    0.13
   1  -4 -11    2.60    0.13
   1  -4 -11    2.31    0.24
   1  -4 -11    2.61    0.28
   1  -4 -11    2.45    0.13
  -1  -4  11    2.41    0.13
  -1  -4  11    2.40    0.22
  -1  -4  11    3.17    0.27
   1  -4 -11    2.48    0.12
   1  -4 -11    2.60    0.17
   1   4 -10   29.16    0.89
   1   4 -10   28.90    0.91
  -1   4  10   28.07    0.94
  -1   4  10   27.70    0.99
  -1   4  10   29.01    0.87
  -1   4  10   25.99    0.84
   1   4 -10   28.60    0.85
  -1   4  10   27.62    1.02
   1   4 -10   28.75    0.97
   1   4 -10   27.72    0.84
  -1  -4  10   28.39    1.17
  -1  -4  10   27.64    0.87
  -1  -4  10   28.01    1.00
  -1  -4  10   26.62    0.84
   1  -4 -10   28.66    0.86
   1  -4 -10   30.14    0.91
  -1  -4  10   29.62    0.99
  -1  -4  10   28.32    1.00
  -1  -4  10   26.85    0.86
   1  -4 -10   28.20    0.91
   1  -4 -10   27.29    0.84
   1  -4 -10   28.13    1.01
   1  -4 -10   26.83    1.00
  -1   4   9   33.65    1.07
  -1   4   9   34.35    1.16
   1   4  -9   31.07    0.98
   1   4  -9   34.25    1.04
   1   4  -9   34.59    1.10
   1   4  -9   32.94    0.99
  -1   4   9   35.04    1.14
  -1  -4   9   34.50    1.12
   1  -4  -9   32.88    1.14
  -1  -4   9   33.08    1.02
   1  -4  -9   31.30    0.99
  -1  -4   9   34.74    1.29
   1  -4  -9   33.23    1.05
   1  -4  -9   33.72    0.99
  -1  -4   9   31.82    0.99
  -1  -4   9   34.34    1.13
  -1  -4   9   34.07    1.13
   1  -4  -9   33.42    1.14
  -1   4   8    0.33    0.05
   1   4  -8    0.32    0.06
  -1   4   8    0.33    0.08
   1   4  -8    0.31    0.05
  -1   4   8    0.44    0.22
  -1   4   8    0.80    0.14
   1   4  -8    0.46    0.09
  -1   4   8    0.29    0.07
  -1  -4   8    0.35    0.12
  -1  -4   8    0.83    0.18
  -1  -4   8    0.35    0.09
  -1  -4   8    0.32    0.06
   1  -4  -8    0.40    0.05
  -1  -4   8    0.40    0.05
   1  -4  -8    0.27    0.05
  -1  -4   8    0.23    0.08
   1  -4  -8    0.58    0.11
  -1   4   7    1.71    0.17
  -1   4   7    2.09    0.25
   1   4  -7    1.82    0.11
  -1   4   7    2.01    0.14
   1   4  -7    2.20    0.16
  -1   4   7    1.98    0.14
   1   4  -7    1.86    0.10
  -1   4   7    1.62    0.17
   1  -4  -7    1.96    0.13
  -1  -4   7    1.80    0.19
   1  -4  -7    2.18    0.17
  -1  -4   7    2.05    0.12
  -1  -4   7    2.19    0.16
   1  -4  -7    1.81    0.10
  -1  -4   7    2.15    0.25
  -1  -4   7    1.84    0.15
   1  -4  -7    1.95    0.12
   1   4  -6   18.92    0.63
  -1   4   6   17.72    0.68
  -1   4   6   18.20    0.66
  -1   4   6   17.87    0.59
  -1   4   6   18.42    0.60
  -1   4   6   17.77    0.60
   1   4  -6   17.70    0.55
   1   4  -6   17.75    0.57
  -1   4   6   18.87    0.66
   1   4  -6   16.76    0.69
   1  -4  -6   18.43    0.58
  -1  -4   6   17.98    0.72
  -1  -4   6   18.38    0.63
   1  -4  -6   18.27    0.65
  -1  -4   6   18.49    0.64
  -1  -4   6   19.02    0.58
  -1  -4   6   18.16    0.65
   1  -4  -6   17.15    0.59
   1  -4  -6   17.60    0.55
   1   4  -5   19.60    0.61
   1   4  -5   19.18    0.72
  -1   4   5   19.58    0.63
  -1   4   5   19.67    0.64
   1   4  -5   19.25    0.62
  -1   4   5   20.13    0.71
  -1   4   5   19.66    0.62
   1   4  -5   19.39    0.65
  -1   4   5   19.66    0.69
  -1   4   5   18.83    0.68
  -1  -4   5   19.62    0.66
   1  -4  -5   19.07    0.62
  -1  -4   5   20.01    0.74
   1  -4  -5   18.64    0.67
  -1  -4   5   20.39    0.66
  -1  -4   5   20.18    0.68
  -1   4   4    6.02    0.25
  -1   4   4    5.84    0.23
  -1   4   4    6.33    0.28
  -1   4   4    6.35    0.31
   1   4  -4    5.61    0.32
  -1   4   4    5.83    0.24
   1   4  -4    5.77    0.21
  -1   4   4    5.83    0.28
   1   4  -4    5.95    0.25
   1   4  -4    5.71    0.23
  -1  -4   4    6.08    0.26
  -1  -4   4    6.11    0.31
  -1  -4   4    6.11    0.26
   1  -4  -4    6.05    0.27
  -1  -4   4    5.70    0.27
  -1  -4   4    5.97    0.22
   1   4  -3   58.69    1.75
  -1   4   3   59.51    1.77
   1   4  -3   60.27    1.81
  -1   4   3   61.50    1.75
  -1   4   3   59.37    1.80
   1   4  -3   58.68    1.71
  -1   4   3   59.79    1.74
   1  -4  -3   56.94    1.77
   1  -4  -3   58.93    1.73
  -1  -4   3   59.98    1.72
  -1  -4   3   58.65    1.76
  -1  -4   3   58.26    1.78
  -1  -4   3   60.88    1.81
  -1  -4   3   60.33    1.73
   1   4  -2   71.13    2.05
  -1   4   2   71.53    2.12
   1   4  -2   70.81    2.07
   1   4  -2   70.65    2.12
  -1   4   2   70.10    2.09
  -1   4   2   71.67    2.07
  -1   4   2   71.61    2.08
  -1  -4   2   72.29    2.11
  -1  -4   2   74.06    2.05
   1  -4  -2   69.48    2.08
   1  -4  -2   70.32    2.03
  -1  -4   2   69.39    2.12
   1  -4  -2   68.32    2.05
  -1  -4   2   70.52    2.11
  -1  -4   2   70.80    2.04
   1  -4  -2   71.61    2.12
   1   4  -1   65.63    2.04
   1   4  -1   64.92    1.97
   1   4  -1   68.01    1.99
   1   4  -1   71.14    2.01
  -1   4   1   69.05    2.05
  -1   4   1   67.24    2.00
  -1   4   1   67.25    1.97
  -1   4   1   71.36    2.01
  -1   4   1   67.53    2.01
  -1  -4   1   69.49    2.01
  -1  -4   1   66.37    1.97
   1  -4  -1   68.10    2.04
  -1  -4   1   69.46    2.03
  -1  -4   1   71.51    1.99
   1  -4  -1   69.78    1.98
   1  -4  -1   67.93    2.00
   1  -4  -1   66.50    1.97
  -1  -4   1   68.31    2.03
   1   4   0   74.73    2.27
   1   4   0   76.08    2.22
  -1   4   0   82.32    2.20
  -1   4   0   75.38    2.23
  -1   4   0   74.96    2.27
  -1   4   0   72.25    2.23
  -1   4   0   75.76    2.22
  -1   4   0   73.02    2.19
   1   4   0   76.48    2.20
   1   4   0   75.44    2.23
  -1  -4   0   77.94    2.24
   1  -4   0   76.34    2.23
   1  -4   0   76.05    2.20
  -1  -4   0   78.86    2.22
  -1  -4   0   76.85    2.27
  -1  -4   0   78.15    2.22
  -1  -4   0   76.28    2.20
   1  -4   0   77.75    2.23
   1  -4   0   76.77    2.26
   1   4   1  263.60    7.49
  -1   4  -1  257.39    7.40
   1   4   1  256.61    7.41
   1   4   1  267.79    7.43
   1   4   1  265.48    7.45
   1   4   1  258.56    7.42
  -1   4  -1  264.30    7.45
   1  -4   1  259.50    7.43
  -1  -4  -1  267.35    7.41
   1  -4   1  267.47    7.41
  -1  -4  -1  258.63    7.43
   1  -4   1  265.16    7.40
  -1  -4  -1  264.84    7.43
  -1  -4  -1  256.72    7.48
   1   4   2   25.18    0.79
  -1   4  -2   24.80    0.76
  -1   4  -2   25.64    0.86
   1   4   2   25.64    0.77
   1   4   2   25.48    0.77
   1   4   2   24.74    0.81
  -1   4  -2   25.13    0.79
   1   4   2   26.10    0.85
  -1  -4  -2   25.52    0.77
   1  -4   2   25.38    0.79
   1  -4   2   23.91    0.76
  -1  -4  -2   25.73    0.80
   1  -4   2   25.41    0.83
   1  -4   2   25.08    0.79
  -1  -4  -2   24.97    0.77
   1   4   3   57.93    1.78
  -1   4  -3   57.39    1.71
   1   4   3   59.71    1.71
   1   4   3   58.67    1.69
  -1   4  -3   58.16    1.80
   1   4   3   57.24    1.71
   1   4   3   57.99    1.74
  -1   4  -3   58.32    1.68
  -1  -4  -3   56.31    1.69
   1  -4   3   56.94    1.70
   1  -4   3   58.34    1.72
   1  -4   3   59.98    1.71
  -1  -4  -3   56.47    1.70
   1  -4   3   58.87    1.74
  -1  -4  -3   57.44    1.73
   1  -4   3   58.41    1.76
   1   4   4    0.07    0.04
  -1   4  -4    0.12    0.09
   1   4   4    0.19    0.11
   1   4   4    0.03    0.03
  -1   4  -4    0.04    0.03
   1   4   4    0.19    0.06
  -1   4  -4    0.02    0.04
   1  -4   4    0.00    0.03
   1  -4   4    0.10    0.08
  -1  -4  -4    0.12    0.06
   1  -4   4    0.06    0.06
  -1  -4  -4    0.01    0.03
   1  -4   4    0.05    0.03
  -1  -4  -4    0.07    0.04
   1  -4   4    0.12    0.05
  -1   4  -5    0.03    0.03
   1   4   5    0.05    0.04
   1   4   5    0.01    0.05
   1   4   5    0.11    0.05
   1   4   5    0.04    0.04
   1   4   5    0.20    0.07
  -1   4  -5    0.03    0.05
   1   4   5    0.07    0.13
  -1   4  -5    0.08    0.03
  -1   4  -5    0.17    0.12
  -1  -4  -5    0.10    0.08
   1  -4   5    0.17    0.06
   1  -4   5    0.28    0.09
  -1  -4  -5    0.04    0.03
   1  -4   5    0.16    0.05
  -1  -4  -5    0.03    0.03
   1  -4   5    0.11    0.08
  -1   4  -6    1.19    0.20
  -1   4  -6    1.54    0.10
   1   4   6    1.84    0.13
   1   4   6    1.54    0.10
  -1   4  -6    1.60    0.11
   1   4   6    1.50    0.15
   1   4   6    1.83    0.12
   1   4   6    1.69    0.11
   1   4   6    1.90    0.22
  -1   4  -6    1.51    0.13
   1  -4   6    1.84    0.19
   1  -4   6    1.41    0.14
  -1  -4  -6    1.85    0.13
  -1  -4  -6    1.63    0.10
   1  -4   6    1.56    0.20
   1  -4   6    1.60    0.09
   1  -4   6    1.71    0.11
  -1  -4  -6    1.46    0.14
   1  -4   6    1.68    0.14
  -1   4  -7    6.65    0.26
  -1   4  -7    6.75    0.30
  -1   4  -7    6.78    0.26
   1   4   7    6.77    0.32
   1   4   7    6.47    0.34
  -1   4  -7    6.36    0.23
   1   4   7    6.27    0.28
   1  -4   7    6.69    0.32
   1  -4   7    6.39    0.39
  -1  -4  -7    6.31    0.32
  -1  -4  -7    6.79    0.26
  -1  -4  -7    6.68    0.34
   1  -4   7    7.07    0.31
  -1  -4  -7    6.55    0.25
   1  -4   7    6.55    0.36
   1  -4   7    6.68    0.27
   1   4   8    4.82    0.27
  -1   4  -8    4.91    0.22
  -1   4  -8    4.67    0.26
   1   4   8    4.62    0.19
  -1   4  -8    4.92    0.22
   1   4   8    4.95    0.25
   1   4   8    4.86    0.30
  -1   4  -8    4.69    0.18
  -1  -4  -8    4.97    0.29
   1  -4   8    5.08    0.28
   1  -4   8    5.18    0.19
   1  -4   8    4.80    0.22
   1  -4   8    4.80    0.33
  -1  -4  -8    4.75    0.18
   1  -4   8    5.10    0.37
  -1  -4  -8    5.05    0.30
  -1  -4  -8    4.97    0.22
   1  -4   8    4.79    0.26
  -1   4  -9    5.26    0.19
  -1   4  -9    4.83    0.19
   1   4   9    4.92    0.30
   1   4   9    5.26    0.33
   1   4   9    5.45    0.21
  -1   4  -9    5.28    0.28
  -1   4  -9    4.92    0.18
  -1   4  -9    5.24    0.24
  -1   4  -9    5.41    0.24
   1  -4   9    5.40    0.38
   1  -4   9    4.99    0.20
   1  -4   9    5.28    0.24
   1  -4   9    5.02    0.30
  -1  -4  -9    4.82    0.20
  -1  -4  -9    5.17    0.19
   1  -4   9    5.17    0.28
  -1  -4  -9    5.05    0.31
  -1  -4  -9    5.02    0.32
  -1  -4  -9    5.22    0.19
  -1  -4  -9    5.65    0.25
   1  -4   9    5.35    0.41
  -1   4 -10    5.96    0.27
   1   4  10    6.13    0.37
  -1   4 -10    5.66    0.23
  -1   4 -10    5.85    0.22
   1   4  10    6.04    0.31
  -1   4 -10    5.80    0.21
  -1   4 -10    5.91    0.32
  -1   4 -10    5.66    0.22
   1   4  10    5.92    0.34
   1   4  10    5.75    0.23
  -1   4 -10    5.80    0.27
   1   4  10    5.73    0.23
   1  -4  10    6.44    0.33
  -1  -4 -10    6.37    0.36
  -1  -4 -10    5.57    0.23
   1  -4  10    6.07    0.23
  -1  -4 -10    6.09    0.37
  -1  -4 -10    5.82    0.21
  -1  -4 -10    5.74    0.26
   1  -4  10    5.87    0.45
   1  -4  10    5.28    0.45
   1  -4  10    5.73    0.23
  -1  -4 -10    5.95    0.22
   1  -4  10    6.09    0.27
   1  -4  10    5.93    0.35
  -1   4 -11   11.96    0.45
   1   4  11   12.33    0.53
  -1   4 -11   12.10    0.46
  -1   4 -11   11.79    0.41
   1   4  11   11.80    0.59
  -1   4 -11   11.55    0.39
   1   4  11   11.78    0.50
  -1   4 -11   11.49    0.38
  -1   4 -11   11.74    0.39
   1   4  11   12.07    0.41
   1  -4  11   12.24    0.45
   1  -4  11   11.03    0.69
   1  -4  11   11.25    0.41
  -1  -4 -11   11.73    0.38
  -1  -4 -11   11.54    0.56
  -1  -4 -11   11.66    0.57
  -1  -4 -11   11.62    0.40
   1  -4  11   12.19    0.52
   1  -4  11   12.59    0.56
  -1  -4 -11   11.76    0.45
   1  -4  11   12.05    0.41
  -1  -4 -11   11.99    0.39
   1  -4  11   10.86    0.69
   1   4  12    0.01    0.07
  -1   4 -12    0.20    0.07
  -1   4 -12    0.09    0.03
   1   4  12    0.22    0.16
  -1   4 -12    0.17    0.09
  -1   4 -12    0.09    0.12
   1   4  12    0.09    0.05
  -1   4 -12    0.17    0.04
  -1   4 -12    0.14    0.03
   1   4  12    0.15    0.04
  -1   4 -12    0.10    0.04
   1  -4  12    0.08    0.08
   1  -4  12    0.37    0.12
  -1  -4 -12    0.36    0.14
   1  -4  12    0.04    0.12
  -1  -4 -12    0.23    0.06
  -1  -4 -12    0.15    0.04
   1  -4  12    0.18    0.04
  -1  -4 -12    0.17    0.03
  -1  -4 -12    0.28    0.05
  -1  -4 -12    0.19    0.19
   1  -4  12    0.27    0.05
   1  -4  12   -0.34    0.51
   1  -4  12    0.28    0.24
   1   4  13    7.69    0.30
  -1   4 -13    7.69    0.30
  -1   4 -13    7.44    0.28
   1   4  13    8.08    0.52
   1   4  13    7.77    0.41
  -1   4 -13    7.63    0.26
  -1   4 -13    7.84    0.36
  -1   4 -13    7.34    0.27
  -1   4 -13    7.72    0.45
   1  -4  13    8.50    0.50
   1  -4  13    7.14    0.69
   1  -4  13    7.69    0.29
  -1  -4 -13    8.20    0.57
  -1  -4 -13    7.50    0.35
  -1  -4 -13    7.37    0.31
   1  -4  13    8.23    0.44
  -1  -4 -13    7.52    0.27
  -1  -4 -13    7.34    0.26
  -1  -4 -13    7.56    0.29
  -1   4 -14    0.07    0.02
   1   4  14    0.23    0.05
  -1   4 -14   -0.17    0.16
  -1   4 -14    0.06    0.07
  -1   4 -14    0.02    0.04
  -1   4 -14    0.12    0.04
   1   4  14    0.05    0.11
   1   4  14    0.06    0.33
   1   4  14    0.21    0.23
  -1   4 -14    0.13    0.04
  -1  -4 -14    0.15    0.03
  -1  -4 -14    0.06    0.07
  -1  -4 -14    0.12    0.04
   1  -4  14   -0.11    0.20
   1  -4  14    0.09    0.03
   1  -4  14    0.16    0.13
  -1  -4 -14    0.08    0.04
  -1  -4 -14    0.07    0.04
   1  -4  14    0.07    0.35
   1  -4  14    0.11    0.06
   1  -4  14    0.20    0.32
  -1   4 -15   14.45    0.57
   1   4  15   14.63    0.63
  -1   4 -15   14.27    0.48
   1   4  15   13.62    0.81
  -1   4 -15   14.01    0.47
  -1   4 -15   13.00    0.89
   1   4  15   12.29    1.01
   1   4  15   13.99    0.48
   1  -4  15   14.27    1.08
   1  -4  15   13.52    0.96
  -1  -4 -15   14.20    0.56
   1  -4  15   14.19    0.48
   1  -4  15   13.66    0.66
  -1  -4 -15   13.89    0.43
  -1  -4 -15   13.86    0.49
  -1  -4 -15   14.42    0.47
   1  -4  15   13.76    0.75
  -1   4 -16    0.10    0.10
   1   4  16   -0.52    0.54
   1   4  16   -0.04    0.14
  -1   4 -16    0.24    0.05
   1   4  16    0.15    0.04
  -1  -4 -16    0.18    0.06
   1  -4  16    0.29    0.58
   1  -4  16    0.17    0.16
   1  -4  16    0.92    0.67
  -1  -4 -16    0.02    0.08
  -1  -4 -16    0.19    0.05
  -1  -4 -16    0.20    0.03
   1  -4  16    0.11    0.04
  -1   4 -17    0.60    0.07
   1   4  17    0.63    0.21
  -1   4 -17    0.55    0.13
   1   4  17    0.59    0.08
   1   4  17    0.66    0.07
  -1   4 -17    0.69    0.07
  -1  -4 -17    0.62    0.07
   1  -4  17    0.53    0.07
   1  -4  17    0.26    0.19
  -1  -4 -17    0.66    0.11
  -1  -4 -17    0.81    0.08
   1  -4  17    0.64    0.10
  -1   4 -18    1.42    0.09
   1   4  18    1.49    0.10
   1   4  18    1.81    0.48
  -1   4 -18    1.41    0.09
   1   4  18    1.36    0.11
   1  -4  18    1.57    0.10
  -1  -4 -18    1.50    0.18
   1  -4  18    1.61    0.13
  -1  -4 -18    1.44    0.09
  -1  -4 -18    1.54    0.10
  -1   4 -19    1.43    0.08
   1   4  19    1.22    0.10
  -1   4 -19    1.40    0.08
   1   4  19    1.54    0.09
  -1  -4 -19    1.33    0.08
  -1  -4 -19    1.47    0.09
   1  -4  19    1.36    0.09
   1  -4  19    1.36    0.07
   1  -4  19    1.37    0.08
  -1   4 -20    0.37    0.05
   1   4  20    0.40    0.04
   1  -4  20    0.45    0.04
  -1  -4 -20    0.38    0.04
  -1  -4 -20    0.30    0.04
   1   4  21    0.72    0.07
   1   4  21    0.77    0.05
   1  -4  21    0.79    0.05
   1  -4  21    0.77    0.07
  -1   5  21    2.58    0.12
  -1   5  21    2.65    0.10
  -1  -5  21    2.85    0.13
  -1  -5  21    2.62    0.10
  -1   5  20   15.46    0.46
  -1   5  20   15.59    0.52
   1   5 -20   14.78    0.46
  -1  -5  20   15.60    0.47
   1  -5 -20   14.76    0.45
   1  -5 -20   14.48    0.46
   1  -5 -20   14.42    0.46
  -1  -5  20   15.36    0.52
  -1   5  19    2.35    0.13
  -1   5  19    2.96    0.13
  -1   5  19    2.57    0.12
   1   5 -19    2.68    0.12
  -1  -5  19    2.90    0.13
   1  -5 -19    2.85    0.12
  -1  -5  19    2.54    0.13
   1  -5 -19    2.87    0.13
   1   5 -18    1.66    0.10
  -1   5  18    1.73    0.10
   1   5 -18    1.64    0.10
  -1   5  18    1.82    0.13
  -1  -5  18    1.71    0.10
   1  -5 -18    1.76    0.10
  -1  -5  18    1.63    0.09
  -1  -5  18    1.78    0.11
   1  -5 -18    1.70    0.10
  -1   5  17    1.31    0.33
  -1   5  17    1.64    0.13
  -1   5  17    1.68    0.11
   1   5 -17    1.66    0.11
   1   5 -17    1.59    0.19
   1   5 -17    1.80    0.11
  -1  -5  17    1.70    0.12
  -1  -5  17    1.79    0.10
   1  -5 -17    1.81    0.08
   1  -5 -17    2.03    0.19
  -1  -5  17    1.55    0.19
   1  -5 -17    1.70    0.11
   1  -5 -17    1.85    0.11
  -1  -5  17    1.76    0.11
   1   5 -16    3.79    0.26
  -1   5  16    4.05    0.19
   1   5 -16    3.81    0.18
  -1   5  16    4.48    0.38
   1   5 -16    3.93    0.18
   1  -5 -16    3.86    0.15
  -1  -5  16    3.54    0.21
  -1  -5  16    4.02    0.18
   1  -5 -16    3.81    0.25
   1  -5 -16    3.94    0.19
   1  -5 -16    3.91    0.18
   1   5 -15    4.90    0.20
   1   5 -15    4.67    0.29
  -1   5  15    3.68    0.53
  -1   5  15    4.34    0.68
   1   5 -15    4.68    0.18
  -1   5  15    4.70    0.21
   1   5 -15    4.56    0.19
   1   5 -15    4.69    0.21
  -1   5  15    4.84    0.36
   1   5 -15    5.10    0.52
  -1  -5  15    4.70    0.64
   1  -5 -15    4.64    0.20
   1  -5 -15    4.48    0.21
   1  -5 -15    4.54    0.19
   1  -5 -15    4.44    0.27
  -1  -5  15    4.52    0.73
  -1  -5  15    5.20    0.54
  -1  -5  15    4.23    0.24
   1  -5 -15    4.81    0.18
   1   5 -14   42.87    1.30
   1   5 -14   41.67    1.48
   1   5 -14   43.85    1.39
  -1   5  14   42.72    1.43
  -1   5  14   43.26    1.61
   1   5 -14   43.35    1.36
   1   5 -14   43.27    1.26
   1   5 -14   42.84    1.28
  -1   5  14   44.27    1.30
   1   5 -14   41.47    1.27
  -1   5  14   42.31    1.83
   1  -5 -14   43.54    1.26
   1  -5 -14   43.68    1.29
   1  -5 -14   42.32    1.31
  -1  -5  14   41.65    1.35
   1  -5 -14   42.54    1.27
  -1  -5  14   41.64    1.54
  -1  -5  14   42.50    1.75
   1  -5 -14   44.38    1.38
  -1  -5  14   43.49    1.29
  -1  -5  14   41.60    1.50
  -1  -5  14   42.80    1.85
   1   5 -13    1.30    0.10
   1   5 -13    1.36    0.21
   1   5 -13    1.28    0.10
  -1   5  13    1.79    0.40
   1   5 -13    1.63    0.19
  -1   5  13    1.72    0.14
  -1   5  13    1.69    0.21
  -1   5  13    1.14    0.26
   1   5 -13    1.40    0.10
  -1  -5  13    1.34    0.26
   1  -5 -13    1.32    0.09
  -1  -5  13    1.11    0.09
  -1  -5  13    1.23    0.38
   1  -5 -13    1.36    0.10
  -1  -5  13    1.06    0.36
  -1  -5  13    1.21    0.19
   1  -5 -13    1.42    0.15
   1  -5 -13    1.26    0.08
   1  -5 -13    1.17    0.34
   1  -5 -13    1.20    0.22
  -1   5  12  101.57    3.10
   1   5 -12   99.89    3.06
  -1   5  12   98.49    3.01
  -1   5  12  100.40    2.90
   1   5 -12  103.48    2.97
   1   5 -12  101.26    2.89
   1   5 -12  100.50    2.90
   1   5 -12   99.81    2.97
   1   5 -12   99.82    2.87
  -1   5  12   98.77    3.14
   1  -5 -12  102.01    2.97
   1  -5 -12  101.92    3.14
  -1  -5  12   96.83    2.85
  -1  -5  12  101.02    3.09
   1  -5 -12   97.87    3.12
  -1  -5  12   98.53    3.09
  -1  -5  12  101.12    2.90
   1  -5 -12  102.47    2.88
   1  -5 -12  100.15    2.88
  -1  -5  12  103.40    3.30
  -1  -5  12   98.02    3.34
  -1   5  11   23.80    0.91
   1   5 -11   23.10    0.78
  -1   5  11   23.40    0.81
  -1   5  11   21.83    0.71
  -1   5  11   22.62    0.72
   1   5 -11   22.91    0.71
   1   5 -11   22.45    0.71
  -1   5  11   22.50    0.92
   1   5 -11   21.64    0.72
   1   5 -11   23.17    0.69
   1   5 -11   23.55    0.78
   1   5 -11   23.64    0.87
   1  -5 -11   21.84    0.72
  -1  -5  11   22.77    1.07
  -1  -5  11   22.41    0.71
  -1  -5  11   22.04    0.68
  -1  -5  11   23.73    0.89
   1  -5 -11   23.72    0.71
   1  -5 -11   22.54    0.91
   1  -5 -11   23.31    0.91
   1  -5 -11   22.53    0.78
  -1  -5  11   22.92    1.03
   1  -5 -11   22.57    0.70
  -1  -5  11   22.80    0.87
  -1   5  10   22.01    0.85
  -1   5  10   21.62    0.69
  -1   5  10   23.01    0.88
   1   5 -10   21.41    0.69
   1   5 -10   23.57    0.87
   1   5 -10   22.87    0.75
   1   5 -10   21.57    0.68
  -1   5  10   22.44    0.77
   1   5 -10   22.52    0.68
   1   5 -10   21.50    0.66
   1   5 -10   21.69    0.74
  -1   5  10   20.50    0.67
  -1  -5  10   21.21    0.88
   1  -5 -10   21.94    0.74
  -1  -5  10   21.54    0.68
  -1  -5  10   22.21    0.83
  -1  -5  10   21.77    0.71
   1  -5 -10   22.53    0.68
  -1  -5  10   21.75    1.00
  -1  -5  10   20.95    0.67
   1  -5 -10   21.74    0.69
  -1  -5  10   22.12    0.82
   1  -5 -10   21.58    0.67
   1  -5 -10   21.98    0.85
   1  -5 -10   22.01    0.86
   1   5  -9    0.47    0.08
  -1   5   9    0.66    0.11
   1   5  -9    0.65    0.13
  -1   5   9    0.52    0.06
  -1   5   9    0.64    0.08
  -1   5   9    0.57    0.14
   1   5  -9    0.48    0.08
   1   5  -9    0.52    0.06
  -1  -5   9    0.68    0.13
   1  -5  -9    0.40    0.13
  -1  -5   9    0.77    0.21
   1  -5  -9    0.75    0.15
  -1  -5   9    0.60    0.12
   1  -5  -9    0.61    0.09
  -1  -5   9    0.40    0.19
  -1  -5   9    0.43    0.05
   1  -5  -9    0.52    0.05
   1  -5  -9    0.56    0.07
  -1  -5   9    0.50    0.05
  -1  -5   9    0.57    0.07
   1  -5  -9    0.69    0.06
  -1  -5   9    0.71    0.09
  -1   5   8   47.66    1.47
  -1   5   8   48.09    1.58
   1   5  -8   47.98    1.47
   1   5  -8   48.80    1.53
   1   5  -8   47.87    1.41
   1   5  -8   48.13    1.46
  -1   5   8   48.55    1.57
  -1   5   8   48.23    1.48
  -1  -5   8   48.43    1.68
   1  -5  -8   48.80    1.47
   1  -5  -8   47.76    1.56
   1  -5  -8   49.47    1.42
  -1  -5   8   47.47    1.41
  -1  -5   8   48.72    1.57
  -1  -5   8   50.30    1.55
  -1  -5   8   48.53    1.45
  -1   5   7   48.08    1.47
   1   5  -7   50.12    1.46
   1   5  -7   47.92    1.41
  -1   5   7   47.24    1.47
  -1   5   7   49.44    1.56
   1   5  -7   48.85    1.52
  -1   5   7   45.14    1.41
   1   5  -7   49.32    1.47
  -1   5   7   48.69    1.56
  -1  -5   7   50.82    1.66
   1  -5  -7   50.41    1.46
   1  -5  -7   49.23    1.55
  -1  -5   7   49.61    1.45
  -1  -5   7   49.44    1.56
  -1  -5   7   47.47    1.53
   1  -5  -7   48.25    1.42
  -1  -5   7   47.66    1.41
  -1  -5   7   49.12    1.52
   1  -5  -7   47.42    1.48
  -1   5   6    0.52    0.12
  -1   5   6    0.46    0.07
  -1   5   6    0.46    0.09
   1   5  -6    0.40    0.08
   1   5  -6    0.55    0.06
  -1   5   6    0.77    0.11
   1   5  -6    0.30    0.19
   1   5  -6    0.62    0.07
  -1   5   6    0.44    0.08
   1   5  -6    0.65    0.09
  -1  -5   6    0.33    0.08
   1  -5  -6    0.46    0.06
  -1  -5   6    0.58    0.14
   1  -5  -6    0.39    0.07
  -1  -5   6    0.50    0.08
   1  -5  -6    0.37    0.06
   1  -5  -6    0.43    0.10
  -1  -5   6    0.42    0.06
  -1  -5   6    0.46    0.07
  -1  -5   6    0.54    0.12
   1   5  -5   19.45    0.63
  -1   5   5   19.48    0.76
  -1   5   5   19.60    0.63
   1   5  -5   18.87    0.61
  -1   5   5   19.51    0.65
   1   5  -5   19.16    0.59
  -1   5   5   19.49    0.70
  -1   5   5   19.09    0.70
  -1   5   5   19.31    0.64
   1   5  -5   19.15    0.78
   1   5  -5   20.13    0.67
  -1  -5   5   18.99    0.62
   1  -5  -5   19.33    0.69
  -1  -5   5   19.26    0.70
  -1  -5   5   19.17    0.75
  -1  -5   5   19.69    0.67
  -1  -5   5   20.35    0.63
   1  -5  -5   18.83    0.63
   1  -5  -5   18.92    0.59
   1   5  -4   55.38    1.92
  -1   5   4   64.11    1.97
  -1   5   4   59.99    1.80
  -1   5   4   61.15    1.79
  -1   5   4   59.24    1.77
   1   5  -4   59.50    1.78
   1   5  -4   61.76    1.82
  -1   5   4   58.19    1.89
  -1   5   4   61.88    1.86
  -1  -5   4   61.79    1.78
  -1  -5   4   60.87    1.78
  -1  -5   4   59.69    1.88
  -1  -5   4   62.06    1.90
   1  -5  -4   60.12    1.84
  -1  -5   4   62.04    1.83
  -1  -5   4   62.50    1.87
   1  -5  -4   60.41    1.79
  -1   5   3   34.28    1.07
  -1   5   3   36.04    1.09
   1   5  -3   36.67    1.10
  -1   5   3   34.70    1.12
  -1   5   3   37.28    1.25
   1   5  -3   32.78    1.17
   1   5  -3   36.11    1.07
   1  -5  -3   34.44    1.11
   1  -5  -3   35.21    1.07
  -1  -5   3   35.32    1.07
   1  -5  -3   34.88    1.02
  -1  -5   3   35.07    1.14
  -1  -5   3   35.65    1.06
  -1  -5   3   35.05    1.14
  -1   5   2    0.07    0.04
   1   5  -2    0.19    0.06
   1   5  -2    0.03    0.11
  -1   5   2    0.20    0.10
  -1   5   2    0.09    0.05
  -1   5   2    0.08    0.05
   1   5  -2    0.10    0.04
  -1   5   2    0.03    0.05
  -1  -5   2    0.04    0.07
  -1  -5   2    0.10    0.04
  -1  -5   2    0.19    0.08
   1  -5  -2    0.15    0.05
  -1  -5   2    0.21    0.04
  -1  -5   2    0.05    0.06
   1  -5  -2    0.12    0.04
   1  -5  -2    0.14    0.08
  -1   5   1    7.44    0.31
  -1   5   1    7.28    0.30
  -1   5   1    7.62    0.31
   1   5  -1    6.83    0.36
   1   5  -1    7.14    0.31
   1   5  -1    7.14    0.29
   1   5  -1    7.49    0.27
  -1  -5   1    7.02    0.30
  -1  -5   1    7.34    0.33
  -1  -5   1    6.92    0.33
  -1  -5   1    7.28    0.27
   1  -5  -1    6.99    0.34
   1  -5  -1    7.39    0.30
   1  -5  -1    7.25    0.29
   1  -5  -1    7.51    0.27
  -1  -5   1    7.20    0.28
  -1   5   0   59.47    1.88
   1   5   0   60.13    1.81
  -1   5   0   59.35    1.78
  -1   5   0   66.27    1.80
   1   5   0   60.57    1.83
   1   5   0   61.56    1.78
  -1   5   0   62.30    1.83
  -1   5   0   61.37    1.83
   1   5   0   60.76    1.88
  -1   5   0   64.53    1.82
   1  -5   0   59.87    1.81
  -1  -5   0   58.84    1.80
  -1  -5   0   60.42    1.78
  -1  -5   0   58.93    1.80
   1  -5   0   60.01    1.78
  -1  -5   0   61.37    1.83
   1  -5   0   60.33    1.82
   1  -5   0   60.13    1.86
  -1   5  -1    1.55    0.12
   1   5   1    1.28    0.17
   1   5   1    1.45    0.12
  -1   5  -1    1.55    0.10
   1   5   1    1.47    0.12
   1   5   1    1.53    0.12
  -1   5  -1    1.86    0.21
  -1   5  -1    1.41    0.12
   1  -5   1    1.60    0.12
   1  -5   1    1.39    0.14
  -1  -5  -1    1.41    0.10
  -1  -5  -1    1.52    0.12
  -1  -5  -1    1.57    0.16
   1  -5   1    1.38    0.09
  -1  -5  -1    1.58    0.13
   1  -5   1    1.52    0.10
  -1   5  -2   10.69    0.37
   1   5   2   11.21    0.53
   1   5   2   10.49    0.37
  -1   5  -2   10.21    0.49
   1   5   2   10.80    0.40
   1   5   2   10.88    0.39
  -1   5  -2   10.60    0.41
   1   5   2   10.58    0.42
  -1   5  -2   10.31    0.42
  -1  -5  -2   10.37    0.38
   1  -5   2   11.39    0.40
   1  -5   2   10.65    0.38
  -1  -5  -2   10.67    0.38
   1  -5   2   10.70    0.37
   1  -5   2   11.24    0.45
  -1  -5  -2   10.63    0.40
   1   5   3    3.35    0.28
  -1   5  -3    3.13    0.20
   1   5   3    3.53    0.21
  -1   5  -3    3.30    0.16
   1   5   3    3.55    0.19
  -1   5  -3    3.41    0.19
  -1   5  -3    3.23    0.29
   1   5   3    3.24    0.16
   1   5   3    3.30    0.17
   1  -5   3    3.58    0.18
   1  -5   3    3.31    0.16
   1  -5   3    3.69    0.23
  -1  -5  -3    3.45    0.17
   1  -5   3    3.52    0.21
   1  -5   3    3.40    0.19
  -1  -5  -3    3.65    0.17
  -1  -5  -3    3.26    0.19
   1   5   4   14.59    0.56
   1   5   4   15.48    0.50
  -1   5  -4   14.92    0.53
  -1   5  -4   14.50    0.49
  -1   5  -4   14.08    0.65
   1   5   4   14.39    0.50
   1   5   4   15.53    0.63
  -1  -5  -4   15.06    0.51
   1  -5   4   14.43    0.53
  -1  -5  -4   14.82    0.49
   1  -5   4   14.89    0.50
   1  -5   4   15.13    0.57
  -1  -5  -4   14.66    0.55
  -1  -5  -4   14.71    0.48
   1  -5   4   15.47    0.59
  -1   5  -5    5.65    0.44
   1   5   5    5.89    0.24
   1   5   5    5.64    0.25
   1   5   5    5.83    0.25
  -1   5  -5    6.26    0.24
  -1   5  -5    6.09    0.28
  -1   5  -5    5.62    0.24
   1   5   5    5.88    0.31
   1   5   5    5.41    0.21
  -1   5  -5    5.55    0.21
   1   5   5    5.93    0.30
   1  -5   5    5.58    0.28
   1  -5   5    5.87    0.21
   1  -5   5    6.28    0.28
   1  -5   5    5.97    0.33
  -1  -5  -5    6.31    0.23
   1  -5   5    6.06    0.34
  -1  -5  -5    5.88    0.29
   1  -5   5    6.27    0.25
  -1  -5  -5    5.83    0.26
  -1  -5  -5    5.59    0.21
   1   5   6   19.58    0.72
  -1   5  -6   19.90    0.64
  -1   5  -6   19.93    0.68
   1   5   6   19.14    0.62
   1   5   6   19.93    0.66
   1   5   6   19.54    0.66
  -1   5  -6   19.07    0.60
   1   5   6   19.17    0.72
  -1   5  -6   19.48    0.64
   1  -5   6   18.69    0.69
  -1  -5  -6   20.01    0.72
  -1  -5  -6   19.31    0.66
   1  -5   6   20.27    0.64
  -1  -5  -6   20.13    0.63
   1  -5   6   19.65    0.68
   1  -5   6   19.95    0.75
   1  -5   6   20.29    0.61
  -1   5  -7    3.16    0.17
  -1   5  -7    2.89    0.13
  -1   5  -7    3.05    0.21
   1   5   7    2.90    0.23
   1   5   7    3.00    0.14
   1   5   7    3.02    0.23
  -1   5  -7    3.16    0.17
   1   5   7    3.15    0.19
   1  -5   7    2.98    0.20
   1  -5   7    2.88    0.29
  -1  -5  -7    2.94    0.24
  -1  -5  -7    2.93    0.16
   1  -5   7    3.33    0.28
  -1  -5  -7    3.03    0.22
   1  -5   7    3.02    0.14
   1  -5   7    2.95    0.21
   1  -5   7    2.96    0.16
  -1  -5  -7    2.96    0.13
  -1   5  -8    5.55    0.24
  -1   5  -8    5.43    0.29
   1   5   8    5.03    0.21
  -1   5  -8    5.05    0.20
   1   5   8    5.48    0.27
   1   5   8    5.23    0.33
   1   5   8    5.51    0.32
  -1   5  -8    5.04    0.25
  -1  -5  -8    5.43    0.32
  -1  -5  -8    5.35    0.34
   1  -5   8    5.33    0.31
  -1  -5  -8    5.44    0.24
   1  -5   8    5.41    0.31
   1  -5   8    5.62    0.21
  -1  -5  -8    5.07    0.20
   1  -5   8    5.43    0.38
  -1  -5  -8    5.68    0.25
   1  -5   8    5.95    0.42
   1  -5   8    5.31    0.24
  -1   5  -9    0.12    0.08
  -1   5  -9    0.09    0.06
  -1   5  -9    0.17    0.03
  -1   5  -9    0.11    0.03
   1   5   9    0.18    0.04
   1   5   9    0.13    0.04
  -1   5  -9    0.22    0.05
   1   5   9    0.19    0.12
   1   5   9    0.04    0.06
  -1   5  -9    0.38    0.08
   1   5   9    0.18    0.11
  -1  -5  -9    0.05    0.08
   1  -5   9    0.12    0.08
  -1  -5  -9    0.10    0.05
  -1  -5  -9    0.25    0.04
   1  -5   9    0.17    0.06
   1  -5   9    0.24    0.09
  -1  -5  -9    0.10    0.11
   1  -5   9    0.02    0.16
   1  -5   9    0.11    0.03
   1  -5   9    0.04    0.18
  -1  -5  -9    0.13    0.04
   1  -5   9    0.13    0.04
  -1   5 -10    3.79    0.21
   1   5  10    3.51    0.30
   1   5  10    3.43    0.16
  -1   5 -10    3.47    0.14
  -1   5 -10    3.42    0.15
  -1   5 -10    3.80    0.17
  -1   5 -10    3.51    0.20
   1   5  10    3.32    0.23
  -1   5 -10    3.16    0.16
   1   5  10    3.45    0.31
   1   5  10    3.43    0.16
  -1   5 -10    3.92    0.30
  -1  -5 -10    3.45    0.15
   1  -5  10    3.87    0.46
   1  -5  10    4.40    0.44
  -1  -5 -10    3.83    0.29
   1  -5  10    3.34    0.25
  -1  -5 -10    3.16    0.31
   1  -5  10    3.69    0.17
  -1  -5 -10    3.48    0.20
   1  -5  10    3.39    0.27
   1  -5  10    3.16    0.19
  -1  -5 -10    3.41    0.16
  -1  -5 -10    3.35    0.14
   1  -5  10    3.18    0.16
   1   5  11    0.21    0.05
  -1   5 -11    0.17    0.06
   1   5  11    0.30    0.20
   1   5  11    0.30    0.15
  -1   5 -11    0.31    0.13
   1   5  11    0.14    0.09
  -1   5 -11    0.34    0.05
   1   5  11    0.17    0.05
  -1   5 -11    0.24    0.05
  -1   5 -11    0.21    0.05
  -1   5 -11    0.16    0.08
   1  -5  11    0.18    0.11
  -1  -5 -11    0.36    0.05
   1  -5  11    0.11    0.10
   1  -5  11    0.30    0.37
   1  -5  11    0.19    0.05
  -1  -5 -11    0.18    0.03
   1  -5  11    0.39    0.25
  -1  -5 -11    0.15    0.04
   1  -5  11    0.20    0.05
  -1  -5 -11    0.74    0.21
  -1  -5 -11    0.23    0.12
   1  -5  11    0.42    0.09
  -1  -5 -11    0.22    0.07
  -1   5 -12    8.96    0.38
   1   5  12    8.35    0.54
   1   5  12    9.19    0.34
  -1   5 -12    9.01    0.31
   1   5  12    8.63    0.32
   1   5  12    9.00    0.44
  -1   5 -12    9.84    0.37
  -1   5 -12    9.01    0.40
  -1   5 -12    9.46    0.48
  -1   5 -12    9.04    0.33
  -1   5 -12    8.94    0.32
  -1  -5 -12    9.79    0.38
  -1  -5 -12    9.31    0.31
   1  -5  12    8.64    0.32
  -1  -5 -12    9.01    0.52
   1  -5  12    9.33    0.51
  -1  -5 -12    8.97    0.56
   1  -5  12    9.11    0.47
  -1  -5 -12    8.97    0.31
   1  -5  12    8.71    0.71
   1  -5  12    9.07    0.33
  -1  -5 -12    9.02    0.39
  -1   5 -13    0.73    0.08
  -1   5 -13    0.58    0.19
  -1   5 -13    0.95    0.06
  -1   5 -13    0.79    0.08
  -1   5 -13    0.87    0.13
   1   5  13    1.59    0.20
  -1   5 -13    0.80    0.08
   1   5  13    0.75    0.24
   1   5  13    0.77    0.08
   1  -5  13    0.81    0.08
  -1  -5 -13    0.75    0.08
  -1  -5 -13    0.42    0.18
   1  -5  13    0.83    0.18
  -1  -5 -13    0.75    0.12
   1  -5  13    0.83    0.06
   1  -5  13    1.27    0.41
  -1  -5 -13    0.87    0.06
  -1  -5 -13    0.79    0.32
   1  -5  13    0.98    0.22
  -1  -5 -13    0.78    0.08
   1  -5  13    1.14    0.39
   1   5  14    1.72    0.33
  -1   5 -14    1.85    0.11
  -1   5 -14    1.79    0.12
   1   5  14    1.90    0.12
   1   5  14    1.35    0.20
  -1   5 -14    1.62    0.17
  -1   5 -14    1.90    0.31
   1   5  14    2.27    0.47
  -1  -5 -14    1.76    0.17
   1  -5  14    2.40    0.47
   1  -5  14    1.66    0.09
   1  -5  14    1.80    0.12
  -1  -5 -14    1.66    0.11
   1  -5  14    1.72    0.51
   1  -5  14    2.05    0.32
  -1  -5 -14    1.80    0.13
   1  -5  14    2.18    0.28
  -1  -5 -14    1.65    0.09
  -1   5 -15    0.08    0.04
  -1   5 -15    0.11    0.10
   1   5  15    0.40    0.45
   1   5  15   -0.13    0.48
   1   5  15    0.04    0.04
   1   5  15    0.00    0.13
  -1   5 -15    0.10    0.03
   1  -5  15    0.11    0.04
   1  -5  15   -0.05    0.41
  -1  -5 -15    0.05    0.08
   1  -5  15    0.06    0.08
   1  -5  15    0.18    0.15
  -1  -5 -15    0.08    0.02
  -1  -5 -15    0.09    0.04
   1  -5  15   -0.11    0.80
  -1  -5 -15    0.09    0.04
   1  -5  15   -0.01    0.51
  -1   5 -16    0.06    0.03
   1   5  16    0.06    0.04
   1   5  16   -0.23    0.16
  -1   5 -16    0.17    0.10
  -1   5 -16    0.03    0.03
  -1  -5 -16    0.08    0.09
  -1  -5 -16    0.08    0.03
   1  -5  16    0.16    0.07
   1  -5  16    0.03    0.03
  -1  -5 -16    0.03    0.03
   1   5  17    1.68    0.11
  -1   5 -17    1.90    0.11
  -1   5 -17    1.80    0.11
   1   5  17    1.49    0.26
  -1  -5 -17    1.73    0.18
   1  -5  17    1.75    0.11
  -1  -5 -17    1.93    0.12
   1  -5  17    1.84    0.12
   1  -5  17    1.67    0.10
  -1  -5 -17    1.83    0.10
  -1   5 -18    1.49    0.11
   1   5  18    1.48    0.09
   1   5  18    1.28    0.10
  -1   5 -18    1.55    0.09
  -1  -5 -18    1.55    0.09
  -1  -5 -18    1.47    0.11
   1  -5  18    1.56    0.09
   1  -5  18    1.34    0.10
   1   5  19    1.23    0.08
   1   5  19    1.18    0.09
  -1   5 -19    1.25    0.08
  -1   5 -19    1.09    0.08
  -1  -5 -19    1.18    0.07
   1  -5  19    1.30    0.08
  -1  -5 -19    1.17    0.08
  -1   5 -20    0.90    0.06
   1   5  20    1.03    0.09
   1   5  20    1.05    0.06
   1  -5  20    0.95    0.06
  -1  -5 -20    0.84    0.06
  -1  -5 -20    0.89    0.05
  -1  -5 -20    0.90    0.06
   1  -5  20    0.90    0.09
   1   5  21    0.04    0.02
   1  -5  21    0.01    0.04
   1  -5  21    0.03    0.02
  -1   6  20    0.08    0.02
  -1   6  20    0.00    0.04
   1  -6 -20    0.00    0.02
  -1  -6  20    0.03    0.04
  -1  -6  20    0.00    0.02
   1  -6 -20    0.04    0.02
  -1   6  19    0.14    0.05
  -1   6  19    0.24    0.04
  -1   6  19    0.21    0.06
  -1   6  19    0.27    0.04
   1   6 -19    0.32    0.04
  -1  -6  19    0.15    0.06
   1  -6 -19    0.20    0.03
  -1  -6  19    0.33    0.04
   1  -6 -19    0.25    0.04
  -1   6  18    4.44    0.20
  -1   6  18    4.31    0.18
   1   6 -18    4.28    0.17
  -1  -6  18    4.26    0.20
   1  -6 -18    4.51    0.17
  -1  -6  18    4.17    0.17
   1  -6 -18    4.27    0.18
  -1  -6  18    3.43    0.18
   1   6 -17   12.86    0.44
  -1   6  17   13.36    0.44
  -1   6  17   12.88    0.48
   1   6 -17   13.10    0.43
  -1  -6  17   13.06    0.42
  -1  -6  17   13.35    0.44
   1  -6 -17   12.97    0.45
   1  -6 -17   13.06    0.60
  -1  -6  17   13.49    0.45
   1  -6 -17   13.52    0.43
  -1   6  16   13.87    0.70
   1   6 -16   14.60    0.50
   1   6 -16   14.87    0.49
  -1   6  16   14.99    0.50
   1  -6 -16   14.66    0.51
   1  -6 -16   14.53    0.57
  -1  -6  16   14.86    0.51
  -1  -6  16   14.92    0.48
  -1  -6  16   15.11    0.50
   1  -6 -16   14.89    0.45
   1  -6 -16   14.92    0.49
   1   6 -15    0.78    0.39
   1   6 -15    0.67    0.07
  -1   6  15    1.29    0.67
  -1   6  15    0.40    0.23
   1   6 -15    0.65    0.08
  -1   6  15    0.71    0.09
   1  -6 -15    0.66    0.07
   1  -6 -15    0.56    0.09
   1  -6 -15    0.55    0.08
  -1  -6  15   -1.06    0.51
  -1  -6  15    0.57    0.07
  -1  -6  15    3.11    0.78
   1  -6 -15    0.34    0.10
  -1  -6  15    0.53    0.08
   1  -6 -15    0.46    0.06
   1   6 -14    2.12    0.25
  -1   6  14    2.39    0.27
   1   6 -14    2.28    0.13
  -1   6  14    2.12    0.13
  -1   6  14    2.34    0.57
  -1   6  14    2.06    0.44
   1   6 -14    2.20    0.13
   1   6 -14    2.24    0.13
   1   6 -14    2.42    0.21
   1   6 -14    1.83    0.33
   1  -6 -14    2.07    0.14
  -1  -6  14    1.83    0.57
  -1  -6  14    1.97    0.14
  -1  -6  14    2.44    0.48
   1  -6 -14    2.26    0.11
   1  -6 -14    2.41    0.12
  -1  -6  14    2.10    0.13
   1  -6 -14    2.44    0.20
  -1  -6  14    2.16    0.37
   1  -6 -14    2.40    0.38
   1  -6 -14    2.23    0.13
   1   6 -13    4.80    0.19
   1   6 -13    5.29    0.23
   1   6 -13    5.04    0.22
   1   6 -13    4.63    0.28
  -1   6  13    5.88    0.82
  -1   6  13    5.33    0.23
   1   6 -13    5.36    0.42
   1   6 -13    5.40    0.30
  -1   6  13    4.83    0.33
  -1   6  13    5.06    0.65
   1  -6 -13    5.06    0.28
   1  -6 -13    5.08    0.22
   1  -6 -13    4.50    0.54
  -1  -6  13    4.54    0.66
  -1  -6  13    3.96    0.50
  -1  -6  13    5.01    0.60
  -1  -6  13    4.93    0.22
   1  -6 -13    5.05    0.44
   1  -6 -13    5.01    0.20
   1   6 -12   26.40    0.79
   1   6 -12   26.79    1.00
   1   6 -12   25.86    0.80
   1   6 -12   26.49    0.89
  -1   6  12   25.71    1.22
  -1   6  12   24.85    1.05
   1   6 -12   26.31    0.83
   1   6 -12   26.96    0.89
  -1   6  12   24.76    0.80
  -1   6  12   25.85    0.82
   1   6 -12   25.87    0.80
  -1   6  12   25.51    1.07
  -1   6  12   25.99    0.92
   1  -6 -12   24.58    1.03
  -1  -6  12   25.38    1.01
   1  -6 -12   25.71    0.88
   1  -6 -12   25.80    1.08
  -1  -6  12   25.99    0.81
   1  -6 -12   26.69    0.82
  -1  -6  12   25.87    1.21
  -1  -6  12   24.69    1.25
   1  -6 -12   26.32    0.80
   1  -6 -12   26.63    0.79
   1   6 -11    0.33    0.10
   1   6 -11    0.35    0.08
   1   6 -11    0.51    0.15
   1   6 -11    0.39    0.06
   1   6 -11    0.48    0.05
   1   6 -11    0.31    0.05
  -1   6  11    0.35    0.06
  -1   6  11    0.23    0.17
  -1   6  11    0.24    0.21
  -1   6  11    0.36    0.06
  -1   6  11    0.21    0.11
  -1  -6  11    0.40    0.06
  -1  -6  11    0.30    0.04
   1  -6 -11    0.16    0.19
   1  -6 -11    0.66    0.16
   1  -6 -11    0.30    0.05
   1  -6 -11    0.29    0.08
  -1  -6  11    0.29    0.23
   1  -6 -11    0.49    0.07
  -1  -6  11    0.26    0.14
  -1  -6  11    0.00    0.08
  -1  -6  11    0.33    0.28
  -1   6  10   56.65    1.65
   1   6 -10   56.00    1.79
   1   6 -10   53.95    1.64
   1   6 -10   57.24    1.71
   1   6 -10   56.08    1.70
  -1   6  10   56.66    1.73
  -1   6  10   57.12    1.87
   1   6 -10   55.78    1.62
  -1   6  10   58.61    2.21
   1   6 -10   56.84    1.63
   1   6 -10   54.66    1.63
  -1  -6  10   55.91    1.81
  -1  -6  10   54.88    1.97
  -1  -6  10   54.13    1.61
  -1  -6  10   55.73    1.68
  -1  -6  10   54.60    1.99
  -1  -6  10   54.52    1.64
   1  -6 -10   57.11    1.85
   1  -6 -10   54.82    1.86
   1  -6 -10   55.80    1.63
   1  -6 -10   55.60    1.64
  -1  -6  10   55.05    1.88
   1  -6 -10   53.63    1.62
   1  -6 -10   55.29    1.70
  -1   6   9    0.12    0.13
  -1   6   9    0.14    0.12
  -1   6   9    0.10    0.05
  -1   6   9    0.29    0.09
  -1   6   9    0.07    0.03
   1   6  -9    0.18    0.04
   1   6  -9    0.14    0.05
   1   6  -9    0.12    0.04
   1   6  -9    0.21    0.03
   1   6  -9    0.19    0.07
   1   6  -9    0.19    0.09
   1   6  -9    0.16    0.04
   1  -6  -9    0.15    0.04
   1  -6  -9    0.29    0.14
  -1  -6   9    0.00    0.10
  -1  -6   9    0.21    0.07
  -1  -6   9    0.07    0.25
  -1  -6   9    0.22    0.16
  -1  -6   9    0.17    0.03
   1  -6  -9    0.19    0.11
   1  -6  -9    0.14    0.06
   1  -6  -9    0.16    0.03
  -1  -6   9    0.11    0.10
  -1  -6   9    0.68    0.24
   1  -6  -9    0.17    0.05
   1   6  -8   37.81    1.19
  -1   6   8   39.25    1.31
  -1   6   8   37.35    1.14
   1   6  -8   38.64    1.26
  -1   6   8   37.71    1.19
   1   6  -8   39.40    1.29
   1   6  -8   37.10    1.12
   1   6  -8   38.30    1.13
  -1   6   8   39.99    1.32
  -1   6   8   36.22    1.12
   1   6  -8   39.69    1.15
   1  -6  -8   36.27    1.15
  -1  -6   8   39.46    1.18
   1  -6  -8   38.28    1.21
  -1  -6   8   36.00    1.18
  -1  -6   8   38.07    1.27
  -1  -6   8   38.78    1.33
   1  -6  -8   38.13    1.18
   1  -6  -8   39.52    1.30
  -1  -6   8   36.94    1.39
   1  -6  -8   38.90    1.13
  -1  -6   8   35.71    1.13
  -1  -6   8   37.90    1.11
  -1  -6   8   37.87    1.40
   1  -6  -8   37.91    1.13
  -1   6   7    3.41    0.20
   1   6  -7    3.27    0.14
  -1   6   7    3.39    0.26
   1   6  -7    3.44    0.15
  -1   6   7    4.02    0.27
   1   6  -7    3.32    0.18
  -1   6   7    3.51    0.27
  -1   6   7    3.06    0.15
   1   6  -7    3.62    0.24
  -1   6   7    3.33    0.23
   1   6  -7    3.48    0.19
   1  -6  -7    3.38    0.15
  -1  -6   7    3.80    0.34
   1  -6  -7    3.49    0.15
   1  -6  -7    3.47    0.20
  -1  -6   7    3.28    0.32
  -1  -6   7    3.49    0.32
   1  -6  -7    3.21    0.24
  -1  -6   7    3.23    0.30
   1  -6  -7    3.35    0.18
  -1  -6   7    3.52    0.24
  -1  -6   7    3.90    0.19
  -1   6   6    0.53    0.06
  -1   6   6    0.38    0.10
   1   6  -6    0.55    0.08
   1   6  -6    0.35    0.09
  -1   6   6    0.61    0.10
  -1   6   6    0.61    0.09
   1   6  -6    0.48    0.06
  -1   6   6    0.37    0.07
  -1   6   6    0.44    0.11
  -1  -6   6    0.38    0.13
  -1  -6   6    0.59    0.11
   1  -6  -6    0.52    0.08
   1  -6  -6    0.44    0.08
  -1  -6   6    0.51    0.09
   1  -6  -6    0.83    0.14
  -1  -6   6    0.56    0.07
  -1  -6   6    0.50    0.16
  -1  -6   6    0.62    0.17
   1  -6  -6    0.57    0.06
  -1   6   5   49.73    1.53
  -1   6   5   53.54    1.57
  -1   6   5   52.49    1.68
  -1   6   5   54.86    1.67
   1   6  -5   53.42    1.63
  -1   6   5   52.48    1.60
   1   6  -5   52.21    1.53
  -1   6   5   54.30    1.60
   1   6  -5   53.37    1.58
  -1  -6   5   50.57    1.52
   1  -6  -5   52.10    1.53
  -1  -6   5   53.40    1.57
  -1  -6   5   54.79    1.59
   1  -6  -5   50.86    1.59
  -1  -6   5   52.71    1.69
   1  -6  -5   53.78    1.66
  -1  -6   5   51.75    1.73
   1   6  -4   62.35    1.78
  -1   6   4   58.63    1.76
   1   6  -4   60.27    1.83
   1   6  -4   59.04    1.85
  -1   6   4   59.35    1.86
  -1   6   4   60.85    1.88
  -1   6   4   58.61    1.79
  -1   6   4   58.77    1.80
   1  -6  -4   55.86    1.74
  -1  -6   4   59.08    1.87
  -1  -6   4   60.91    1.89
   1  -6  -4   59.70    1.79
  -1  -6   4   58.46    1.73
  -1  -6   4   63.62    1.79
  -1  -6   4   60.88    1.77
  -1  -6   4   61.20    1.92
   1  -6  -4   61.36    1.85
   1   6  -3    1.36    0.13
  -1   6   3    1.26    0.13
  -1   6   3    1.40    0.12
   1   6  -3    1.35    0.11
  -1   6   3    1.56    0.14
  -1   6   3    1.36    0.15
   1   6  -3    1.35    0.15
   1   6  -3    1.29    0.08
  -1  -6   3    1.29    0.17
  -1  -6   3    1.49    0.11
   1  -6  -3    1.47    0.14
  -1  -6   3    1.12    0.16
   1  -6  -3    1.47    0.09
  -1  -6   3    1.44    0.19
   1  -6  -3    1.38    0.11
  -1  -6   3    1.52    0.12
  -1   6   2   39.64    1.24
  -1   6   2   40.87    1.30
   1   6  -2   41.90    1.28
   1   6  -2   40.17    1.30
   1   6  -2   40.59    1.24
  -1   6   2   40.00    1.28
   1   6  -2   39.28    1.19
  -1   6   2   42.53    1.32
   1   6  -2   44.18    1.57
  -1  -6   2   40.98    1.28
   1  -6  -2   42.69    1.29
  -1  -6   2   41.15    1.24
   1  -6  -2   41.13    1.36
   1  -6  -2   40.05    1.23
  -1  -6   2   41.52    1.34
  -1  -6   2   41.80    1.26
   1  -6  -2   40.65    1.24
  -1  -6   2   41.43    1.35
   1  -6  -2   39.12    1.20
   1   6  -1   91.96    2.90
  -1   6   1   95.36    2.79
   1   6  -1   96.39    2.75
  -1   6   1   95.52    2.75
  -1   6   1   97.37    2.81
   1   6  -1   94.70    2.81
   1   6  -1   84.89    2.71
  -1   6   1   95.16    2.80
  -1  -6   1   98.71    2.83
  -1  -6   1   94.52    2.77
  -1  -6   1   96.52    2.86
  -1  -6   1   93.99    2.77
   1  -6  -1   95.74    2.79
   1  -6  -1   94.69    2.71
   1  -6  -1   95.25    2.77
  -1  -6   1   94.99    2.75
   1  -6  -1   96.03    2.75
  -1   6   0   29.15    0.95
   1   6   0   28.86    0.96
   1   6   0   29.74    0.94
  -1   6   0   28.57    0.95
  -1   6   0   29.06    0.90
  -1   6   0   28.55    0.94
   1   6   0   27.56    1.10
   1   6   0   30.59    0.96
   1  -6   0   29.51    0.94
  -1  -6   0   28.76    0.90
   1  -6   0   27.32    0.94
  -1  -6   0   27.30    1.00
  -1  -6   0   30.04    1.00
   1  -6   0   28.72    1.00
  -1  -6   0   28.96    0.95
   1   6   1   10.61    0.40
  -1   6  -1   11.92    0.47
  -1   6  -1   11.29    0.40
   1   6   1   12.43    0.45
   1   6   1   11.40    0.46
   1   6   1   11.68    0.44
  -1   6  -1   11.30    0.45
   1  -6   1   11.43    0.37
   1  -6   1   11.36    0.43
   1  -6   1   11.05    0.47
  -1  -6  -1   11.16    0.43
  -1  -6  -1   11.25    0.44
   1  -6   1   11.46    0.41
   1  -6   1   11.34    0.50
  -1  -6  -1   11.37    0.41
   1   6   2    0.48    0.09
   1   6   2    0.66    0.11
   1   6   2    0.67    0.10
  -1   6  -2    0.41    0.09
  -1   6  -2    0.52    0.09
   1   6   2    0.74    0.07
   1   6   2    0.49    0.08
  -1   6  -2    0.53    0.08
   1  -6   2    0.43    0.08
   1  -6   2    0.75    0.14
  -1  -6  -2    0.31    0.07
   1  -6   2    0.48    0.09
   1  -6   2    0.77    0.08
  -1  -6  -2    0.70    0.09
  -1  -6  -2    0.60    0.09
  -1   6  -3   24.33    0.77
  -1   6  -3   25.24    0.87
   1   6   3   26.49    0.82
   1   6   3   27.03    0.86
   1   6   3   24.27    0.87
  -1   6  -3   26.14    0.85
   1   6   3   24.71    0.77
  -1   6  -3   25.67    0.81
   1   6   3   25.91    0.83
   1  -6   3   26.01    0.92
  -1  -6  -3   26.05    0.82
  -1  -6  -3   24.98    0.76
  -1  -6  -3   25.75    0.87
   1  -6   3   25.22    0.83
   1  -6   3   26.25    0.81
  -1  -6  -3   24.92    0.81
   1  -6   3   26.62    0.84
   1  -6   3   26.07    0.92
   1  -6   3   25.46    0.77
   1   6   4   40.25    1.20
  -1   6  -4   37.83    1.24
   1   6   4   40.99    1.21
  -1   6  -4   38.62    1.15
   1   6   4   40.13    1.28
   1   6   4   36.98    1.19
  -1   6  -4   38.42    1.27
  -1   6  -4   40.32    1.20
   1  -6   4   38.30    1.25
   1  -6   4   38.67    1.26
   1  -6   4   40.65    1.23
  -1  -6  -4   38.69    1.15
   1  -6   4   40.09    1.20
  -1  -6  -4   38.21    1.26
   1  -6   4   40.32    1.32
  -1  -6  -4   40.63    1.18
  -1  -6  -4   39.87    1.22
  -1   6  -5   31.76    0.98
   1   6   5   32.12    1.00
  -1   6  -5   31.19    1.03
   1   6   5   31.17    0.94
   1   6   5   32.75    1.08
  -1   6  -5   30.46    0.93
   1   6   5   31.27    1.07
   1   6   5   31.65    0.99
   1   6   5   30.42    0.97
  -1  -6  -5   30.95    0.93
   1  -6   5   32.77    1.01
  -1  -6  -5   31.43    1.06
  -1  -6  -5   30.62    0.96
   1  -6   5   30.97    1.04
   1  -6   5   30.67    1.07
   1  -6   5   30.62    0.93
   1  -6   5   31.61    0.98
  -1  -6  -5   32.11    1.01
   1  -6   5   32.62    1.11
   1   6   6   17.56    0.56
   1   6   6   17.93    0.62
  -1   6  -6   17.46    0.55
   1   6   6   18.36    0.70
   1   6   6   17.54    0.58
  -1   6  -6   17.69    0.65
  -1   6  -6   18.84    0.61
   1   6   6   18.29    0.62
   1   6   6   18.18    0.70
   1  -6   6   17.22    0.56
   1  -6   6   18.90    0.61
  -1  -6  -6   18.04    0.69
   1  -6   6   17.42    0.72
  -1  -6  -6   17.82    0.59
   1  -6   6   17.40    0.66
   1  -6   6   17.60    0.73
  -1  -6  -6   17.72    0.63
  -1  -6  -6   18.13    0.55
  -1   6  -7    0.49    0.06
  -1   6  -7    0.47    0.06
  -1   6  -7    0.46    0.08
   1   6   7    0.44    0.12
   1   6   7    0.47    0.12
  -1   6  -7    0.37    0.10
   1   6   7    0.48    0.09
   1   6   7    0.50    0.10
   1   6   7    0.54    0.06
  -1  -6  -7    0.43    0.11
  -1  -6  -7    0.53    0.06
   1  -6   7    0.45    0.10
   1  -6   7    0.54    0.18
   1  -6   7    0.58    0.06
  -1  -6  -7    0.56    0.05
  -1  -6  -7    0.59    0.08
   1  -6   7    0.48    0.08
   1  -6   7    0.64    0.19
  -1  -6  -7    0.74    0.07
  -1  -6  -7    0.53    0.09
  -1   6  -8   24.03    0.73
   1   6   8   25.01    0.94
  -1   6  -8   24.54    0.81
  -1   6  -8   24.01    0.76
   1   6   8   25.05    0.92
   1   6   8   25.13    0.83
  -1   6  -8   24.60    0.87
   1   6   8   23.85    0.77
   1   6   8   24.28    0.76
  -1   6  -8   24.13    0.75
   1  -6   8   24.72    0.87
   1  -6   8   25.00    0.90
   1  -6   8   25.05    1.00
  -1  -6  -8   24.73    0.74
  -1  -6  -8   25.00    0.92
   1  -6   8   24.49    0.98
  -1  -6  -8   24.50    0.74
  -1  -6  -8   24.66    0.94
   1  -6   8   24.65    0.75
   1  -6   8   25.81    0.83
  -1  -6  -8   24.53    0.79
   1  -6   8   23.41    0.76
  -1   6  -9   46.07    1.47
  -1   6  -9   45.92    1.40
  -1   6  -9   46.05    1.38
   1   6   9   47.92    1.50
  -1   6  -9   48.33    1.46
   1   6   9   46.18    1.41
   1   6   9   47.09    1.42
   1   6   9   49.05    1.70
  -1   6  -9   46.13    1.41
   1   6   9   48.13    1.58
  -1   6  -9   47.90    1.60
   1  -6   9   48.27    1.58
  -1  -6  -9   49.26    1.46
  -1  -6  -9   47.98    1.39
   1  -6   9   47.91    1.46
   1  -6   9   45.99    1.54
   1  -6   9   46.73    1.69
  -1  -6  -9   51.60    1.67
   1  -6   9   47.29    1.66
  -1  -6  -9   47.22    1.41
   1  -6   9   50.26    1.42
   1  -6   9   48.06    1.39
   1  -6   9   46.51    1.41
  -1  -6  -9   48.38    1.60
   1   6  10   52.27    1.55
  -1   6 -10   52.51    1.59
   1   6  10   52.91    1.73
   1   6  10   52.31    1.78
  -1   6 -10   50.75    1.53
  -1   6 -10   51.58    1.61
   1   6  10   52.19    1.64
  -1   6 -10   52.04    1.52
   1   6  10   51.90    1.53
  -1   6 -10   51.56    1.54
  -1   6 -10   51.99    1.68
   1  -6  10   51.69    1.52
   1  -6  10   53.20    1.59
   1  -6  10   50.51    1.83
   1  -6  10   52.85    1.53
  -1  -6 -10   51.14    1.51
   1  -6  10   51.82    1.69
  -1  -6 -10   52.83    1.59
   1  -6  10   52.36    1.72
  -1  -6 -10   50.94    1.77
  -1  -6 -10   50.61    1.54
   1  -6  10   56.83    2.18
  -1  -6 -10   52.25    1.52
  -1  -6 -10   52.12    1.75
   1   6  11    1.68    0.27
   1   6  11    1.78    0.12
   1   6  11    1.99    0.31
   1   6  11    1.96    0.12
  -1   6 -11    1.93    0.17
  -1   6 -11    1.90    0.12
  -1   6 -11    2.07    0.12
  -1   6 -11    1.86    0.18
   1   6  11    2.09    0.20
  -1   6 -11    2.00    0.12
  -1   6 -11    2.06    0.25
  -1  -6 -11    1.96    0.29
   1  -6  11    1.86    0.26
   1  -6  11    1.91    0.12
  -1  -6 -11    2.13    0.29
   1  -6  11    2.09    0.39
  -1  -6 -11    2.05    0.11
   1  -6  11    2.06    0.11
   1  -6  11    1.88    0.12
   1  -6  11    2.11    0.23
   1  -6  11    2.05    0.17
  -1  -6 -11    1.98    0.10
  -1  -6 -11    1.88    0.15
  -1  -6 -11    2.24    0.13
  -1   6 -12   18.46    0.79
   1   6  12   18.78    0.88
  -1   6 -12   19.25    0.61
  -1   6 -12   19.41    0.62
  -1   6 -12   19.61    0.71
   1   6  12   20.14    0.75
   1   6  12   18.70    0.63
  -1   6 -12   18.83    0.63
  -1   6 -12   18.99    0.68
   1  -6  12   18.70    0.62
  -1  -6 -12   20.03    0.87
   1  -6  12   19.18    0.83
   1  -6  12   19.34    0.60
   1  -6  12   19.74    1.09
   1  -6  12   18.74    1.01
  -1  -6 -12   18.97    0.62
  -1  -6 -12   18.35    0.88
  -1  -6 -12   19.60    0.59
  -1  -6 -12   19.66    0.69
  -1  -6 -12   19.66    0.60
   1  -6  12   21.34    0.87
   1   6  13    3.27    0.17
  -1   6 -13    3.14    0.16
  -1   6 -13    3.22    0.40
  -1   6 -13    2.76    0.22
  -1   6 -13    2.97    0.15
   1   6  13    3.13    0.41
   1   6  13    3.20    0.28
  -1  -6 -13    3.07    0.16
  -1  -6 -13    3.22    0.21
  -1  -6 -13    3.13    0.39
   1  -6  13    2.94    0.13
  -1  -6 -13    3.03    0.44
  -1  -6 -13    3.06    0.13
   1  -6  13    3.22    0.16
  -1  -6 -13    2.50    0.14
   1  -6  13    2.57    0.57
   1  -6  13    3.48    0.53
   1  -6  13    3.09    0.39
   1   6  14   70.51    2.00
  -1   6 -14   66.55    2.00
  -1   6 -14   65.20    2.21
   1   6  14   69.28    2.15
   1   6  14   65.02    2.32
   1   6  14   66.89    2.55
  -1   6 -14   68.65    1.98
  -1  -6 -14   68.72    1.94
   1  -6  14   68.62    2.50
   1  -6  14   67.58    2.26
   1  -6  14   64.93    2.61
  -1  -6 -14   68.07    2.01
   1  -6  14   67.74    2.00
  -1  -6 -14   69.85    2.07
  -1  -6 -14   69.39    1.99
  -1   6 -15    0.10    0.03
   1   6  15    0.13    0.04
  -1  -6 -15    0.06    0.04
   1  -6  15    0.17    0.05
  -1  -6 -15   -0.05    0.09
  -1  -6 -15    0.07    0.04
   1  -6  15    0.14    0.50
  -1  -6 -15    0.12    0.02
   1  -6  15    0.08    0.06
   1   6  16   49.90    1.45
  -1   6 -16   48.93    1.43
  -1   6 -16   47.96    1.44
   1   6  16   47.12    1.60
   1  -6  16   47.50    1.44
  -1  -6 -16   48.95    1.43
  -1  -6 -16   48.62    1.46
  -1  -6 -16   47.30    1.52
   1  -6  16   48.96    1.43
   1  -6  16   49.61    1.44
   1   6  17    0.13    0.03
  -1   6 -17    0.14    0.04
  -1  -6 -17    0.09    0.14
  -1  -6 -17    0.18    0.04
   1  -6  17    0.12    0.03
  -1  -6 -17    0.15    0.04
   1  -6  17    0.14    0.04
   1   6  18   13.06    0.46
   1   6  18   13.89    0.45
  -1   6 -18   13.92    0.45
  -1   6 -18   13.92    0.44
   1  -6  18   14.18    0.43
  -1  -6 -18   14.20    0.44
   1  -6  18   14.50    0.45
  -1  -6 -18   13.96    0.46
   1   6  19    0.16    0.03
   1   6  19    0.13    0.04
  -1   6 -19    0.17    0.03
  -1   6 -19    0.16    0.03
  -1  -6 -19    0.20    0.03
  -1  -6 -19    0.14    0.03
   1  -6  19    0.21    0.04
  -1   6 -20    2.36    0.11
   1   6  20    2.54    0.13
   1   6  20    2.40    0.10
   1  -6  20    2.53    0.10
  -1  -6 -20    2.49    0.10
   1  -6  20    2.50    0.14
  -1  -6 -20    2.36    0.10
  -1   7  20    3.38    0.12
  -1  -7  20    3.66    0.15
  -1  -7  20    3.63    0.13
  -1   7  19   10.37    0.35
   1   7 -19   10.78    0.34
  -1   7  19   10.13    0.36
  -1   7  19   10.95    0.38
  -1   7  19   10.76    0.34
  -1  -7  19   11.23    0.35
   1  -7 -19   10.73    0.34
   1  -7 -19   10.77    0.33
  -1  -7  19   10.78    0.39
  -1   7  18   10.93    0.38
   1   7 -18   10.68    0.36
  -1   7  18   11.21    0.36
  -1   7  18   11.00    0.42
  -1  -7  18   10.82    0.42
  -1  -7  18   10.63    0.35
   1  -7 -18   10.53    0.36
   1  -7 -18   11.19    0.35
  -1  -7  18   11.40    0.36
  -1   7  17    5.14    0.21
  -1   7  17    4.96    0.23
   1   7 -17    5.32    0.21
  -1  -7  17    5.08    0.18
   1  -7 -17    5.32    0.20
   1  -7 -17    5.10    0.21
  -1  -7  17    5.26    0.21
   1   7 -16   19.21    0.62
  -1   7  16   19.63    0.62
   1  -7 -16   19.10    0.70
   1  -7 -16   19.04    0.63
   1  -7 -16   19.85    0.61
  -1  -7  16   19.39    0.62
   1  -7 -16   18.66    0.56
  -1  -7  16   19.56    0.60
  -1   7  15    7.09    0.52
   1   7 -15    8.04    0.30
  -1   7  15    8.13    0.31
   1   7 -15    8.40    0.31
   1  -7 -15    8.22    0.30
   1  -7 -15    8.19    0.32
  -1  -7  15    8.21    0.30
   1  -7 -15    7.69    0.37
   1  -7 -15    7.67    0.26
  -1  -7  15    8.08    0.29
  -1  -7  15    7.66    0.30
   1   7 -14    0.25    0.05
   1   7 -14    0.29    0.05
   1   7 -14    0.30    0.06
   1   7 -14    0.05    0.34
  -1   7  14   -0.53    0.69
  -1   7  14    0.17    0.21
   1   7 -14    0.36    0.17
  -1   7  14    0.35    0.06
  -1  -7  14    0.33    0.05
  -1  -7  14    0.34    0.07
   1  -7 -14    0.32    0.04
   1  -7 -14    0.49    0.07
   1  -7 -14    0.32    0.11
  -1  -7  14   -0.75    0.73
   1  -7 -14    0.31    0.06
   1  -7 -14    0.33    0.05
  -1  -7  14    0.27    0.05
  -1   7  13   27.91    1.23
  -1   7  13   28.53    1.00
   1   7 -13   28.42    0.96
   1   7 -13   29.12    0.87
  -1   7  13   27.79    0.91
   1   7 -13   28.46    0.87
   1   7 -13   28.46    0.89
   1   7 -13   28.34    1.10
  -1   7  13   27.89    1.45
  -1  -7  13   28.44    0.88
  -1  -7  13   25.52    1.45
   1  -7 -13   29.10    0.88
   1  -7 -13   28.59    0.86
  -1  -7  13   28.69    1.36
   1  -7 -13   25.96    1.23
   1  -7 -13   28.87    0.96
   1  -7 -13   28.85    0.85
  -1  -7  13   29.07    0.87
  -1  -7  13   27.24    0.89
   1  -7 -13   27.17    1.15
  -1   7  12    1.13    0.41
   1   7 -12    0.63    0.08
   1   7 -12    0.74    0.08
  -1   7  12    0.63    0.07
  -1   7  12    0.77    0.08
   1   7 -12    0.39    0.21
  -1   7  12    0.38    0.26
   1   7 -12    0.73    0.08
  -1   7  12    0.91    0.17
   1   7 -12    0.72    0.14
  -1   7  12    0.65    0.35
  -1  -7  12    0.63    0.24
  -1  -7  12    0.64    0.09
  -1  -7  12    0.67    0.08
  -1  -7  12    0.73    0.31
   1  -7 -12    0.74    0.08
   1  -7 -12    0.54    0.20
   1  -7 -12    0.68    0.06
   1  -7 -12    0.74    0.12
   1  -7 -12    0.81    0.31
  -1  -7  12    0.76    0.08
  -1  -7  12    0.35    0.42
   1   7 -11    5.97    0.24
   1   7 -11    5.92    0.31
  -1   7  11    5.72    0.33
   1   7 -11    5.96    0.41
  -1   7  11    5.43    0.49
  -1   7  11    5.80    0.25
   1   7 -11    5.75    0.23
  -1   7  11    5.30    0.47
   1  -7 -11    6.57    0.23
  -1  -7  11    5.90    0.67
   1  -7 -11    5.92    0.23
  -1  -7  11    5.55    0.58
   1  -7 -11    6.52    0.45
   1  -7 -11    6.46    0.30
   1  -7 -11    5.66    0.24
  -1  -7  11    5.85    0.24
  -1  -7  11    5.44    0.42
  -1  -7  11    5.49    0.25
   1  -7 -11    6.04    0.49
  -1  -7  11    5.89    0.24
  -1  -7  11    5.62    0.20
   1   7 -10   30.70    1.11
  -1   7  10   31.05    1.03
  -1   7  10   31.60    0.95
  -1   7  10   31.83    1.19
   1   7 -10   30.70    0.93
   1   7 -10   30.30    1.01
  -1   7  10   30.54    1.16
   1   7 -10   30.77    0.95
   1   7 -10   30.60    0.93
  -1  -7  10   31.03    0.99
   1  -7 -10   30.76    0.93
  -1  -7  10   31.05    0.94
   1  -7 -10   29.97    0.92
  -1  -7  10   31.52    1.12
   1  -7 -10   30.39    1.19
  -1  -7  10   29.60    0.90
  -1  -7  10   30.61    0.94
  -1  -7  10   31.84    1.32
   1  -7 -10   30.31    1.16
   1  -7 -10   30.51    1.00
   1  -7 -10   30.41    0.95
  -1  -7  10   29.82    1.30
  -1  -7  10   29.25    1.34
   1   7  -9   19.30    0.69
  -1   7   9   19.32    0.82
   1   7  -9   19.86    0.62
  -1   7   9   19.89    0.84
   1   7  -9   19.22    0.77
   1   7  -9   19.24    0.63
  -1   7   9   19.84    0.70
  -1   7   9   19.12    0.63
   1   7  -9   19.54    0.62
   1  -7  -9   19.52    0.61
   1  -7  -9   18.80    0.80
  -1  -7   9   18.12    0.93
   1  -7  -9   20.31    0.62
   1  -7  -9   20.24    0.85
   1  -7  -9   20.34    0.68
  -1  -7   9   19.11    0.62
  -1  -7   9   20.04    0.62
   1  -7  -9   19.21    0.63
  -1  -7   9   19.10    0.91
  -1  -7   9   18.67    0.60
  -1  -7   9   19.14    0.93
  -1  -7   9   19.95    0.67
  -1  -7   9   19.94    0.78
  -1  -7   9   19.27    0.59
  -1   7   8    4.25    0.19
  -1   7   8    4.68    0.27
   1   7  -8    4.50    0.25
  -1   7   8    4.97    0.36
  -1   7   8    4.87    0.29
   1   7  -8    4.65    0.30
   1   7  -8    4.68    0.20
  -1   7   8    5.21    0.37
   1   7  -8    4.81    0.20
  -1   7   8    5.13    0.21
   1  -7  -8    4.95    0.19
  -1  -7   8    4.76    0.20
  -1  -7   8    4.68    0.18
  -1  -7   8    4.90    0.32
   1  -7  -8    5.00    0.24
  -1  -7   8    4.66    0.43
  -1  -7   8    4.68    0.19
  -1  -7   8    4.75    0.24
  -1  -7   8    4.93    0.45
   1  -7  -8    4.84    0.21
   1  -7  -8    5.33    0.34
   1  -7  -8    5.12    0.20
  -1  -7   8    4.50    0.48
   1  -7  -8    5.10    0.28
  -1  -7   8    4.73    0.20
   1   7  -7   80.97    2.31
  -1   7   7   82.12    2.52
   1   7  -7   80.15    2.38
   1   7  -7   81.16    2.32
   1   7  -7   77.67    2.32
  -1   7   7   78.56    2.41
  -1   7   7   69.17    2.35
  -1   7   7   78.37    2.39
  -1   7   7   76.04    2.30
  -1   7   7   80.12    2.37
  -1   7   7   81.35    2.53
   1   7  -7   81.42    2.47
  -1  -7   7   78.70    2.30
   1  -7  -7   80.46    2.34
  -1  -7   7   82.56    2.37
   1  -7  -7   81.00    2.37
   1  -7  -7   79.78    2.34
   1  -7  -7   87.96    2.61
  -1  -7   7   82.36    2.55
   1  -7  -7   80.04    2.31
  -1  -7   7   80.67    2.56
  -1  -7   7   79.38    2.30
  -1  -7   7   81.43    2.33
   1  -7  -7   83.99    2.33
   1  -7  -7   79.74    2.41
  -1  -7   7   81.43    2.62
   1   7  -6   11.54    0.38
  -1   7   6   10.38    0.37
  -1   7   6   10.77    0.42
  -1   7   6   11.66    0.54
  -1   7   6   11.62    0.45
  -1   7   6   11.81    0.53
   1   7  -6   11.95    0.53
   1   7  -6   11.37    0.49
  -1   7   6   10.49    0.38
  -1   7   6   10.94    0.45
   1   7  -6   11.32    0.43
   1  -7  -6   11.03    0.37
   1  -7  -6   11.15    0.45
  -1  -7   6   11.51    0.42
  -1  -7   6   11.34    0.56
  -1  -7   6   11.05    0.38
   1  -7  -6   10.86    0.39
  -1  -7   6   11.66    0.37
  -1  -7   6   11.39    0.60
   1  -7  -6   11.17    0.51
   1  -7  -6   11.58    0.38
  -1  -7   6   10.95    0.38
  -1  -7   6   11.63    0.44
   1  -7  -6   11.59    0.42
  -1   7   5   24.57    0.82
  -1   7   5   24.18    0.78
   1   7  -5   28.74    0.90
   1   7  -5   24.05    0.85
  -1   7   5   24.05    0.82
   1   7  -5   24.02    0.88
  -1   7   5   24.10    0.89
  -1   7   5   24.02    0.91
  -1   7   5   22.81    0.73
   1   7  -5   24.08    0.74
  -1  -7   5   23.84    0.73
  -1  -7   5   25.26    0.81
  -1  -7   5   24.98    0.94
  -1  -7   5   24.13    0.96
   1  -7  -5   23.60    0.81
   1  -7  -5   23.88    0.74
   1  -7  -5   23.41    0.88
  -1  -7   5   24.59    0.79
  -1  -7   5   24.09    0.89
   1   7  -4    6.37    0.26
  -1   7   4    5.47    0.26
  -1   7   4    5.32    0.28
   1   7  -4    6.24    0.33
  -1   7   4    5.74    0.32
   1   7  -4    5.93    0.21
  -1   7   4    5.24    0.33
   1   7  -4    5.27    0.29
  -1   7   4    4.96    0.24
   1  -7  -4    5.16    0.21
  -1  -7   4    5.39    0.37
  -1  -7   4    5.46    0.26
  -1  -7   4    5.51    0.25
   1  -7  -4    5.36    0.26
  -1  -7   4    5.09    0.36
  -1  -7   4    5.16    0.32
  -1  -7   4    5.26    0.20
   1   7  -3   41.28    1.29
  -1   7   3   41.01    1.28
  -1   7   3   38.23    1.17
   1   7  -3   39.05    1.31
   1   7  -3   39.63    1.18
  -1   7   3   40.41    1.32
   1   7  -3   40.68    1.24
  -1   7   3   40.17    1.25
   1  -7  -3   38.91    1.18
  -1  -7   3   39.54    1.35
   1  -7  -3   39.16    1.30
  -1  -7   3   41.08    1.24
   1  -7  -3   40.23    1.24
  -1  -7   3   41.03    1.38
  -1  -7   3   41.48    1.25
  -1  -7   3   39.20    1.27
   1   7  -2    1.66    0.16
   1   7  -2    1.79    0.10
  -1   7   2    1.39    0.09
  -1   7   2    1.54    0.16
   1   7  -2    1.81    0.16
  -1   7   2    1.34    0.15
  -1   7   2    1.49    0.13
  -1   7   2    1.65    0.17
  -1  -7   2    1.59    0.23
   1  -7  -2    1.56    0.15
   1  -7  -2    1.49    0.09
   1  -7  -2    1.47    0.23
  -1  -7   2    1.63    0.14
  -1  -7   2    1.31    0.16
   1  -7  -2    1.48    0.15
  -1  -7   2    1.39    0.09
  -1  -7   2    1.22    0.17
  -1  -7   2    1.54    0.12
   1  -7  -2    1.34    0.12
  -1   7   1  111.14    3.18
  -1   7   1  107.28    3.11
  -1   7   1  104.50    3.05
   1   7  -1  105.37    3.05
   1   7  -1  108.44    3.16
   1   7  -1  102.77    3.18
  -1   7   1  108.98    3.17
  -1   7   1  109.38    3.19
   1   7  -1  108.37    3.11
   1  -7  -1  109.43    3.26
   1  -7  -1  103.42    3.16
  -1  -7   1  105.72    3.11
   1  -7  -1  107.07    3.05
  -1  -7   1  105.93    3.19
   1  -7  -1  105.46    3.12
  -1  -7   1  106.77    3.05
   1  -7  -1  106.70    3.11
  -1  -7   1  107.66    3.14
  -1  -7   1  108.74    3.26
  -1   7   0  164.20    4.55
   1   7   0  156.45    4.48
  -1   7   0  151.19    4.41
  -1   7   0  159.25    4.48
   1   7   0  155.18    4.55
   1   7   0  157.72    4.53
   1   7   0  154.54    4.53
   1   7   0  150.93    4.42
  -1   7   0  159.51    4.54
  -1   7   0  157.04    4.55
   1  -7   0  155.04    4.52
  -1  -7   0  154.87    4.48
  -1  -7   0  150.74    4.58
  -1  -7   0  152.01    4.41
   1  -7   0  159.18    4.53
   1  -7   0  158.39    4.48
  -1  -7   0  157.04    4.63
   1  -7   0  154.61    4.62
  -1  -7   0  155.53    4.51
   1  -7   0  151.64    4.42
  -1   7  -1   30.03    1.00
   1   7   1   30.18    1.03
  -1   7  -1   28.90    0.90
   1   7   1   29.15    0.90
   1   7   1   30.18    0.99
   1   7   1   30.57    1.00
  -1   7  -1   28.62    1.02
   1   7   1   29.93    0.95
  -1   7  -1   31.05    0.95
  -1   7  -1   30.27    1.02
   1  -7   1   30.60    1.03
  -1  -7  -1   30.19    0.96
   1  -7   1   29.27    0.90
   1  -7   1   30.41    0.95
  -1  -7  -1   30.20    0.99
   1  -7   1   30.80    0.99
   1  -7   1   31.93    1.10
  -1  -7  -1   30.45    1.00
  -1  -7  -1   30.53    0.90
   1   7   2    6.05    0.30
  -1   7  -2    5.90    0.32
   1   7   2    6.41    0.30
  -1   7  -2    5.69    0.22
   1   7   2    5.72    0.22
  -1   7  -2    5.71    0.32
  -1   7  -2    5.78    0.26
  -1   7  -2    5.71    0.30
   1   7   2    7.12    0.31
   1   7   2    5.66    0.32
   1  -7   2    5.67    0.22
   1  -7   2    5.84    0.38
  -1  -7  -2    5.57    0.30
   1  -7   2    5.72    0.29
  -1  -7  -2    6.04    0.27
   1  -7   2    5.64    0.26
   1  -7   2    5.83    0.35
  -1  -7  -2    5.86    0.28
   1   7   3   54.05    1.68
   1   7   3   51.93    1.70
  -1   7  -3   53.57    1.70
   1   7   3   54.49    1.57
  -1   7  -3   52.73    1.67
  -1   7  -3   53.85    1.56
  -1   7  -3   54.92    1.62
   1   7   3   54.46    1.63
   1  -7   3   53.67    1.60
   1  -7   3   53.25    1.62
  -1  -7  -3   53.24    1.64
   1  -7   3   54.70    1.75
   1  -7   3   53.61    1.56
   1  -7   3   55.08    1.77
  -1  -7  -3   55.10    1.69
   1  -7   3   54.66    1.66
  -1  -7  -3   51.85    1.61
  -1  -7  -3   52.99    1.56
   1   7   4    7.84    0.39
  -1   7  -4    7.24    0.26
  -1   7  -4    7.15    0.37
   1   7   4    7.36    0.32
   1   7   4    7.43    0.32
   1   7   4    7.16    0.26
  -1   7  -4    7.64    0.36
  -1   7  -4    7.64    0.31
   1  -7   4    7.18    0.42
   1  -7   4    7.27    0.35
  -1  -7  -4    6.79    0.29
  -1  -7  -4    7.18    0.26
  -1  -7  -4    7.40    0.32
   1  -7   4    7.98    0.45
   1  -7   4    7.35    0.31
   1  -7   4    7.71    0.34
  -1  -7  -4    7.46    0.37
   1   7   5    2.22    0.18
  -1   7  -5    2.06    0.15
  -1   7  -5    2.10    0.11
  -1   7  -5    2.37    0.19
   1   7   5    2.22    0.12
  -1   7  -5    2.36    0.22
   1   7   5    2.22    0.22
   1   7   5    2.50    0.23
   1   7   5    2.24    0.16
  -1  -7  -5    2.27    0.13
  -1  -7  -5    2.19    0.20
   1  -7   5    1.98    0.25
  -1  -7  -5    2.28    0.11
   1  -7   5    2.39    0.27
  -1  -7  -5    2.22    0.18
   1  -7   5    2.50    0.19
   1  -7   5    2.11    0.15
   1   7   6   10.10    0.35
  -1   7  -6   10.28    0.34
  -1   7  -6    9.68    0.35
   1   7   6   10.26    0.50
  -1   7  -6   10.40    0.45
  -1   7  -6    9.79    0.48
  -1   7  -6    9.98    0.41
   1   7   6   10.25    0.41
   1   7   6    9.53    0.38
   1   7   6    9.50    0.48
   1   7   6   10.55    0.41
   1  -7   6    9.37    0.50
   1  -7   6    9.33    0.54
  -1  -7  -6   10.32    0.42
   1  -7   6    9.94    0.39
  -1  -7  -6   10.50    0.37
   1  -7   6   10.03    0.33
   1  -7   6    9.84    0.34
  -1  -7  -6    9.81    0.35
  -1  -7  -6    9.77    0.33
  -1  -7  -6   10.00    0.33
   1  -7   6    9.77    0.55
  -1  -7  -6   10.28    0.48
  -1  -7  -6    9.28    0.42
   1  -7   6    9.38    0.34
   1  -7   6   10.01    0.42
   1   7   7   17.32    0.64
   1   7   7   17.53    0.57
  -1   7  -7   17.62    0.69
  -1   7  -7   17.01    0.56
   1   7   7   17.49    0.73
   1   7   7   17.22    0.56
   1   7   7   16.93    0.73
  -1   7  -7   17.42    0.55
   1   7   7   17.95    0.65
  -1   7  -7   18.51    0.62
   1  -7   7   17.57    0.56
   1  -7   7   18.22    0.84
  -1  -7  -7   17.21    0.57
   1  -7   7   18.02    0.62
   1  -7   7   16.77    0.80
  -1  -7  -7   17.46    0.65
  -1  -7  -7   17.32    0.55
   1  -7   7   18.67    0.66
   1  -7   7   17.66    0.69
  -1  -7  -7   19.24    0.80
   1  -7   7   17.35    0.56
   1  -7   7   17.33    0.55
   1  -7   7   16.80    0.76
  -1  -7  -7   17.95    0.55
  -1  -7  -7   17.85    0.60
   1   7   8    8.51    0.47
  -1   7  -8    7.94    0.30
   1   7   8    8.24    0.37
   1   7   8    8.02    0.31
  -1   7  -8    8.43    0.42
  -1   7  -8    8.24    0.30
  -1   7  -8    8.18    0.35
   1   7   8    8.15    0.47
  -1  -7  -8    8.03    0.28
   1  -7   8    8.43    0.30
  -1  -7  -8    8.87    0.46
   1  -7   8    8.24    0.39
  -1  -7  -8    8.19    0.48
  -1  -7  -8    8.01    0.30
  -1  -7  -8    8.54    0.34
   1  -7   8    8.28    0.55
   1  -7   8    8.10    0.55
   1  -7   8    8.48    0.43
   1  -7   8    8.18    0.29
   1  -7   8    8.36    0.59
   1  -7   8    8.31    0.31
  -1  -7  -8    8.47    0.30
   1  -7   8    8.72    0.36
  -1   7  -9    0.39    0.06
   1   7   9    0.20    0.04
   1   7   9    0.46    0.15
  -1   7  -9    0.55    0.08
   1   7   9    0.28    0.05
  -1   7  -9    0.31    0.09
  -1   7  -9    0.25    0.12
   1   7   9    0.23    0.10
   1   7   9    0.15    0.16
  -1   7  -9    0.33    0.06
  -1  -7  -9    0.29    0.05
   1  -7   9    0.11    0.27
   1  -7   9    0.29    0.08
   1  -7   9    0.26    0.11
   1  -7   9    0.20    0.04
  -1  -7  -9    0.37    0.05
   1  -7   9    0.28    0.05
  -1  -7  -9    0.11    0.16
   1  -7   9    0.18    0.19
  -1  -7  -9    0.25    0.05
   1  -7   9   -0.03    0.12
  -1  -7  -9    0.27    0.13
   1  -7   9    0.27    0.04
  -1  -7  -9    0.23    0.06
   1  -7   9    0.52    0.35
  -1   7 -10   51.86    1.58
   1   7  10   52.39    1.59
  -1   7 -10   53.73    1.75
   1   7  10   53.93    1.81
   1   7  10   53.98    1.85
  -1   7 -10   54.33    1.58
  -1   7 -10   54.46    1.65
   1   7  10   51.83    1.57
   1   7  10   55.28    1.70
  -1   7 -10   52.78    1.57
  -1  -7 -10   52.93    1.85
  -1  -7 -10   53.46    1.55
  -1  -7 -10   55.92    1.60
  -1  -7 -10   54.86    1.83
  -1  -7 -10   54.79    1.64
   1  -7  10   51.38    1.99
   1  -7  10   53.12    1.94
   1  -7  10   52.60    1.95
   1  -7  10   55.37    1.65
  -1  -7 -10   53.54    1.56
   1  -7  10   53.87    1.56
   1  -7  10   53.64    1.78
   1  -7  10   51.00    1.58
   1   7  11    2.22    0.30
  -1   7 -11    2.76    0.14
  -1   7 -11    2.74    0.15
  -1   7 -11    2.92    0.15
  -1   7 -11    3.01    0.22
   1   7  11    2.77    0.37
   1   7  11    2.58    0.15
   1   7  11    2.67    0.24
  -1   7 -11    2.77    0.32
   1  -7  11    2.86    0.13
  -1  -7 -11    3.04    0.33
   1  -7  11    2.80    0.15
  -1  -7 -11    2.71    0.12
  -1  -7 -11    2.78    0.15
  -1  -7 -11    2.94    0.38
   1  -7  11    2.65    0.43
  -1  -7 -11    2.78    0.14
   1  -7  11    3.02    0.15
  -1  -7 -11    3.59    0.21
   1  -7  11    2.52    0.32
   1  -7  11    3.23    0.52
   1  -7  11    2.91    0.21
   1   7  12   70.61    2.37
  -1   7 -12   70.30    2.12
   1   7  12   70.95    2.19
  -1   7 -12   69.90    2.26
   1   7  12   70.60    2.06
  -1   7 -12   70.61    2.04
  -1   7 -12   70.60    2.06
   1  -7  12   69.05    2.01
   1  -7  12   69.99    2.53
   1  -7  12   67.52    2.55
  -1  -7 -12   69.26    2.01
  -1  -7 -12   71.51    2.12
  -1  -7 -12   70.59    2.02
  -1  -7 -12   69.68    2.34
  -1  -7 -12   70.03    2.05
   1  -7  12   73.94    2.31
   1  -7  12   68.94    2.06
  -1  -7 -12   67.46    2.37
   1   7  13   25.72    1.38
  -1   7 -13   28.31    0.85
  -1   7 -13   28.58    0.84
   1   7  13   28.20    0.98
   1   7  13   26.12    1.18
   1   7  13   28.64    0.86
  -1   7 -13   25.28    1.06
  -1  -7 -13   24.83    1.11
   1  -7  13   23.74    0.79
  -1  -7 -13   28.07    0.84
   1  -7  13   28.52    0.85
   1  -7  13   24.72    1.53
   1  -7  13   24.83    1.31
   1  -7  13   29.03    0.85
  -1  -7 -13   25.92    1.21
   1  -7  13   24.96    1.09
  -1  -7 -13   28.07    0.80
  -1  -7 -13   28.58    0.92
   1   7  14   22.84    0.89
   1   7  14   22.34    1.15
  -1   7 -14   23.61    1.11
   1   7  14   22.08    1.42
  -1   7 -14   21.21    1.05
  -1   7 -14   23.86    0.73
   1   7  14   23.73    0.75
  -1   7 -14   23.41    0.75
   1  -7  14   23.65    0.75
  -1  -7 -14   24.10    0.80
  -1  -7 -14   22.91    0.70
  -1  -7 -14   23.86    0.81
   1  -7  14   23.50    1.28
   1  -7  14   24.50    0.74
   1  -7  14   21.80    1.06
  -1  -7 -14   24.03    0.74
   1   7  15    0.07    0.03
  -1   7 -15    0.03    0.03
   1   7  15    0.36    0.22
  -1  -7 -15    0.09    0.04
  -1  -7 -15    0.02    0.11
  -1  -7 -15    0.05    0.04
   1  -7  15    0.06    0.04
   1  -7  15    0.05    0.03
   1   7  16    0.12    0.04
  -1   7 -16    0.07    0.05
  -1   7 -16    0.08    0.04
   1  -7  16    0.08    0.03
  -1  -7 -16    0.25    0.14
   1  -7  16    0.17    0.04
  -1  -7 -16    0.14    0.04
  -1  -7 -16    0.12    0.04
  -1   7 -17    9.15    0.33
   1   7  17    8.79    0.32
   1  -7  17    8.64    0.31
  -1  -7 -17    9.27    0.33
  -1  -7 -17    9.22    0.30
   1   7  18    4.29    0.19
  -1   7 -18    4.52    0.18
   1   7  18    4.72    0.18
  -1  -7 -18    4.55    0.16
   1  -7  18    4.09    0.18
   1  -7  18    4.61    0.18
  -1  -7 -18    4.66    0.18
  -1   7 -19    0.06    0.02
   1   7  19    0.08    0.02
   1   7  19    0.06    0.05
   1   7  19    0.07    0.03
  -1  -7 -19    0.09    0.02
   1  -7  19    0.01    0.02
  -1  -7 -19    0.07    0.03
   1  -7  19    0.04    0.04
   1   7  20    0.05    0.02
   1  -7  20    0.03    0.03
   1  -7  20    0.01    0.02
  -1   8  19   10.17    0.33
  -1   8  19   10.81    0.33
   1  -8 -19    9.95    0.31
  -1  -8  19   11.15    0.33
  -1  -8  19   10.71    0.36
  -1   8  18   10.12    0.37
  -1   8  18   10.44    0.33
  -1   8  18    9.99    0.35
   1   8 -18   10.06    0.33
  -1  -8  18   10.31    0.33
  -1  -8  18    9.92    0.38
   1  -8 -18   10.36    0.32
  -1  -8  18    9.81    0.34
   1  -8 -18    9.76    0.33
  -1   8  17   22.75    0.67
   1   8 -17   21.06    0.66
  -1   8  17   20.41    0.69
  -1   8  17   21.19    0.71
  -1  -8  17   21.81    0.68
   1  -8 -17   20.41    0.67
  -1  -8  17   21.88    0.75
  -1  -8  17   22.40    0.67
  -1   8  16    4.73    0.20
   1   8 -16    4.63    0.20
   1  -8 -16    4.69    0.19
  -1  -8  16    4.50    0.19
   1  -8 -16    4.45    0.21
  -1   8  15   57.09    1.67
   1   8 -15   56.44    1.66
  -1  -8  15   56.63    1.64
   1  -8 -15   58.24    1.66
   1  -8 -15   56.45    1.68
   1  -8 -15   54.57    1.73
  -1  -8  15   56.87    1.66
   1  -8 -15   54.78    1.61
   1   8 -14    3.29    0.35
   1   8 -14    3.15    0.16
  -1   8  14    3.21    0.16
   1  -8 -14    3.34    0.13
   1  -8 -14    3.26    0.16
   1  -8 -14    3.00    0.23
  -1  -8  14    3.45    0.16
  -1  -8  14    3.19    0.16
   1  -8 -14    3.25    0.17
  -1   8  13    2.18    0.18
  -1   8  13    3.17    0.59
  -1   8  13    2.57    0.15
   1   8 -13    2.74    0.26
   1   8 -13    3.04    0.41
   1   8 -13    2.55    0.14
   1   8 -13    2.10    0.40
   1   8 -13    2.33    0.14
  -1  -8  13    2.45    0.13
   1  -8 -13    2.51    0.14
   1  -8 -13    2.54    0.11
  -1  -8  13    2.46    0.14
   1  -8 -13    2.18    0.33
   1  -8 -13    2.63    0.13
   1  -8 -13    2.71    0.21
  -1  -8  13    2.72    0.52
  -1   8  12   10.50    0.77
  -1   8  12   10.84    0.86
   1   8 -12   11.77    0.40
   1   8 -12   11.51    0.41
  -1   8  12   12.11    0.42
   1   8 -12   11.37    0.49
  -1   8  12   10.19    1.11
   1   8 -12   10.69    0.68
  -1   8  12   11.47    0.40
   1   8 -12   11.62    0.64
  -1  -8  12   11.34    0.41
   1  -8 -12   12.08    0.38
   1  -8 -12   11.53    0.77
   1  -8 -12   11.60    0.39
   1  -8 -12   11.47    0.47
  -1  -8  12   12.24    0.88
   1  -8 -12   11.95    0.67
  -1  -8  12   11.55    0.40
   1  -8 -12   11.46    0.41
   1   8 -11   22.15    0.90
  -1   8  11   20.55    1.17
  -1   8  11   21.21    0.99
  -1   8  11   20.95    0.69
   1   8 -11   21.27    0.68
   1   8 -11   20.70    0.94
   1   8 -11   22.10    0.77
  -1   8  11   21.61    1.00
   1   8 -11   20.47    0.69
  -1  -8  11   20.72    1.09
   1  -8 -11   21.13    1.07
   1  -8 -11   22.15    0.95
   1  -8 -11   21.88    0.66
  -1  -8  11   20.74    0.69
  -1  -8  11   20.25    1.20
  -1  -8  11   21.95    0.68
   1  -8 -11   22.02    0.67
   1  -8 -11   21.30    0.69
   1  -8 -11   22.24    0.76
  -1   8  10    2.33    0.14
  -1   8  10    2.75    0.36
   1   8 -10    2.73    0.31
  -1   8  10    2.33    0.33
  -1   8  10    1.71    0.20
   1   8 -10    2.29    0.14
   1   8 -10    2.63    0.20
   1   8 -10    1.94    0.26
  -1   8  10    1.47    0.43
   1   8 -10    2.65    0.14
   1  -8 -10    2.89    0.32
  -1  -8  10    2.18    0.39
  -1  -8  10    2.52    0.14
  -1  -8  10    2.49    0.10
   1  -8 -10    2.36    0.14
   1  -8 -10    1.89    0.31
  -1  -8  10    2.23    0.19
  -1  -8  10    2.64    0.48
   1  -8 -10    2.68    0.19
   1  -8 -10    2.63    0.13
   1  -8 -10    2.62    0.12
  -1  -8  10    2.46    0.14
  -1   8   9   48.19    1.46
   1   8  -9   50.39    1.54
  -1   8   9   47.16    1.70
   1   8  -9   46.01    1.45
   1   8  -9   47.61    1.69
   1   8  -9   47.98    1.45
  -1   8   9   46.78    1.70
  -1   8   9   47.94    1.53
   1   8  -9   50.55    1.65
  -1  -8   9   49.02    1.83
   1  -8  -9   49.97    1.73
   1  -8  -9   48.81    1.51
  -1  -8   9   47.97    1.89
   1  -8  -9   56.97    1.53
  -1  -8   9   47.30    1.45
  -1  -8   9   49.48    1.45
  -1  -8   9   47.27    1.41
  -1  -8   9   48.81    1.79
   1  -8  -9   49.66    1.44
   1  -8  -9   48.62    1.69
  -1  -8   9   48.84    1.52
   1  -8  -9   49.61    1.44
   1   8  -8   25.20    0.95
   1   8  -8   25.48    0.86
  -1   8   8   26.02    1.02
  -1   8   8   24.10    1.00
   1   8  -8   25.70    1.00
   1   8  -8   25.45    0.78
  -1   8   8   24.54    0.85
   1   8  -8   23.85    0.79
  -1   8   8   25.58    0.80
  -1  -8   8   25.87    1.16
   1  -8  -8   25.55    0.77
   1  -8  -8   24.94    0.89
  -1  -8   8   24.40    0.75
   1  -8  -8   26.77    0.85
  -1  -8   8   25.23    1.07
  -1  -8   8   25.36    1.11
   1  -8  -8   24.58    0.98
   1  -8  -8   26.11    0.78
  -1  -8   8   25.99    0.85
   1  -8  -8   24.34    0.79
  -1  -8   8   25.26    0.78
  -1  -8   8   24.75    0.79
   1   8  -7   28.39    0.86
  -1   8   7   28.41    1.09
   1   8  -7   29.91    1.03
   1   8  -7   27.16    0.93
  -1   8   7   27.08    0.85
  -1   8   7   26.56    0.95
   1   8  -7   28.02    1.06
  -1   8   7   26.94    0.94
   1   8  -7   27.47    0.87
  -1   8   7   28.25    1.08
  -1   8   7   28.38    0.88
  -1  -8   7   27.56    0.84
   1  -8  -7   29.31    0.86
   1  -8  -7   28.60    0.88
   1  -8  -7   28.09    0.96
  -1  -8   7   27.96    0.84
  -1  -8   7   27.47    1.17
  -1  -8   7   29.27    0.93
   1  -8  -7   27.56    1.05
   1  -8  -7   29.22    0.92
  -1  -8   7   30.04    1.18
   1  -8  -7   28.61    0.89
   1  -8  -7   27.78    0.85
  -1  -8   7   27.71    0.86
  -1  -8   7   27.83    1.09
   1   8  -6    0.16    0.04
  -1   8   6    0.22    0.05
   1   8  -6    0.13    0.10
  -1   8   6    0.11    0.09
   1   8  -6    0.05    0.10
   1   8  -6    0.18    0.07
  -1   8   6    0.21    0.04
   1   8  -6    0.27    0.05
  -1   8   6    0.16    0.12
  -1   8   6    0.13    0.12
  -1   8   6    0.13    0.08
  -1   8   6    0.39    0.15
   1  -8  -6    0.24    0.04
  -1  -8   6    0.21    0.08
  -1  -8   6    0.18    0.04
   1  -8  -6    0.13    0.05
  -1  -8   6    0.19    0.20
  -1  -8   6    0.25    0.04
   1  -8  -6    0.05    0.09
   1  -8  -6    0.16    0.04
   1  -8  -6    0.19    0.06
   1  -8  -6    0.17    0.05
  -1  -8   6    0.27    0.25
   1  -8  -6    0.16    0.07
  -1  -8   6    0.14    0.03
  -1  -8   6    0.37    0.11
  -1  -8   6    0.17    0.03
  -1  -8   6    0.16    0.16
  -1   8   5   11.27    0.55
   1   8  -5   11.65    0.54
  -1   8   5   11.15    0.38
  -1   8   5   11.09    0.56
  -1   8   5   11.83    0.41
   1   8  -5   11.15    0.39
  -1   8   5   11.52    0.43
  -1   8   5   11.20    0.46
   1   8  -5   11.28    0.45
   1   8  -5   11.72    0.39
   1   8  -5   11.63    0.56
  -1   8   5   12.06    0.50
   1  -8  -5   10.93    0.52
   1  -8  -5   11.42    0.46
  -1  -8   5   10.97    0.37
   1  -8  -5   11.28    0.41
  -1  -8   5   11.51    0.64
  -1  -8   5   11.25    0.44
  -1  -8   5   11.07    0.53
   1  -8  -5   11.12    0.38
  -1  -8   5   11.40    0.46
  -1  -8   5   11.30    0.37
  -1  -8   5   11.23    0.60
   1  -8  -5   12.19    0.39
   1  -8  -5   11.24    0.40
  -1  -8   5   10.88    0.39
  -1   8   4    0.37    0.09
   1   8  -4    0.30    0.05
  -1   8   4    0.40    0.06
  -1   8   4    0.60    0.14
   1   8  -4    0.38    0.08
  -1   8   4    0.37    0.06
  -1   8   4    0.48    0.09
   1   8  -4    0.54    0.12
  -1   8   4    0.37    0.12
   1   8  -4    0.21    0.10
  -1   8   4    0.55    0.12
   1  -8  -4    0.33    0.07
  -1  -8   4    0.37    0.05
  -1  -8   4    0.32    0.20
   1  -8  -4    0.33    0.05
  -1  -8   4    0.62    0.16
  -1  -8   4    0.34    0.04
  -1  -8   4    0.61    0.18
  -1  -8   4    0.54    0.11
  -1  -8   4    0.22    0.04
   1  -8  -4    0.36    0.05
  -1  -8   4    0.28    0.05
   1  -8  -4    0.38    0.05
  -1  -8   4    0.40    0.07
   1  -8  -4    0.27    0.09
   1   8  -3   59.21    1.82
   1   8  -3   60.92    1.75
  -1   8   3   61.46    1.93
   1   8  -3   63.81    1.90
   1   8  -3   59.54    1.92
  -1   8   3   61.23    1.88
  -1   8   3   57.92    1.75
  -1   8   3   62.96    1.97
  -1   8   3   62.06    1.84
  -1  -8   3   58.82    1.83
   1  -8  -3   56.31    1.76
   1  -8  -3   59.35    1.90
   1  -8  -3   57.65    1.75
   1  -8  -3   62.32    1.84
  -1  -8   3   58.14    1.75
   1  -8  -3   60.65    1.76
  -1  -8   3   60.59    1.96
  -1  -8   3   59.67    1.84
  -1  -8   3   62.43    2.01
  -1  -8   3   59.48    1.74
  -1  -8   3   61.85    1.83
   1   8  -2    0.66    0.13
   1   8  -2    0.77    0.08
  -1   8   2    0.86    0.08
   1   8  -2    0.56    0.09
  -1   8   2    0.54    0.11
  -1   8   2    0.75    0.13
  -1   8   2    0.60    0.09
   1   8  -2    0.67    0.13
  -1   8   2    0.68    0.12
   1   8  -2    0.77    0.13
  -1  -8   2    1.13    0.23
   1  -8  -2    1.08    0.13
  -1  -8   2    0.72    0.17
  -1  -8   2    0.76    0.07
   1  -8  -2    0.62    0.11
   1  -8  -2    0.74    0.06
  -1  -8   2    0.77    0.12
   1  -8  -2    0.71    0.13
  -1  -8   2    0.55    0.08
   1  -8  -2    0.79    0.07
   1   8  -1   84.23    2.50
   1   8  -1   88.84    2.58
  -1   8   1   84.15    2.57
  -1   8   1   84.31    2.51
   1   8  -1   85.87    2.44
  -1   8   1   86.27    2.58
  -1   8   1   83.71    2.59
   1   8  -1   84.86    2.60
  -1   8   1   81.86    2.43
   1   8  -1   82.30    2.58
   1  -8  -1   83.40    2.56
  -1  -8   1   84.61    2.51
   1  -8  -1   85.18    2.51
   1  -8  -1   85.26    2.43
  -1  -8   1   84.14    2.59
  -1  -8   1   87.42    2.70
  -1  -8   1   86.32    2.54
   1  -8  -1   84.60    2.69
   1  -8  -1   83.69    2.51
  -1  -8   1   80.77    2.42
   1   8   0   46.71    1.50
   1   8   0   46.69    1.53
  -1   8   0   45.87    1.52
  -1   8   0   45.97    1.51
   1   8   0   45.76    1.44
  -1   8   0   44.57    1.36
   1   8   0   47.31    1.50
   1   8   0   46.54    1.37
  -1   8   0   46.23    1.44
  -1   8   0   45.95    1.50
  -1  -8   0   47.56    1.37
  -1  -8   0   47.69    1.45
  -1  -8   0   46.68    1.50
   1  -8   0   47.08    1.44
  -1  -8   0   46.70    1.48
   1  -8   0   46.56    1.37
   1  -8   0   47.64    1.49
   1  -8   0   47.90    1.63
   1  -8   0   47.15    1.49
   1   8   1   56.55    1.79
  -1   8  -1   59.08    1.83
   1   8   1   59.51    1.79
   1   8   1   57.79    1.67
  -1   8  -1   57.40    1.80
  -1   8  -1   56.34    1.82
  -1   8  -1   55.58    1.73
   1   8   1   56.66    1.82
  -1   8  -1   56.83    1.66
   1  -8   1   55.47    1.81
   1  -8   1   56.84    1.66
   1  -8   1   59.42    1.92
  -1  -8  -1   56.23    1.77
  -1  -8  -1   55.89    1.66
  -1  -8  -1   57.85    1.74
  -1  -8  -1   55.58    1.78
   1  -8   1   59.08    1.74
   1  -8   1   56.31    1.78
   1   8   2    3.04    0.19
  -1   8  -2    2.98    0.24
  -1   8  -2    3.00    0.23
  -1   8  -2    2.68    0.24
  -1   8  -2    2.97    0.14
  -1   8  -2    3.23    0.19
   1   8   2    2.91    0.14
   1   8   2    2.95    0.22
   1   8   2    2.78    0.24
   1   8   2    3.07    0.23
   1  -8   2    2.67    0.28
  -1  -8  -2    2.80    0.23
   1  -8   2    2.62    0.15
   1  -8   2    3.05    0.14
   1  -8   2    3.12    0.34
   1  -8   2    2.94    0.18
  -1  -8  -2    3.48    0.24
   1  -8   2    2.72    0.13
   1  -8   2    3.24    0.22
  -1  -8  -2    3.01    0.19
  -1  -8  -2    2.91    0.13
   1   8   3   30.77    0.93
  -1   8  -3   30.54    0.92
   1   8   3   31.21    1.02
   1   8   3   31.01    1.06
  -1   8  -3   31.88    1.09
  -1   8  -3   32.40    1.11
   1   8   3   31.32    1.10
   1   8   3   31.90    1.01
  -1   8  -3   32.21    1.00
   1  -8   3   31.52    1.03
   1  -8   3   29.32    0.93
  -1  -8  -3   29.05    0.93
  -1  -8  -3   30.95    0.98
   1  -8   3   30.52    0.92
  -1  -8  -3   30.80    0.92
   1  -8   3   31.41    1.18
  -1  -8  -3   29.52    0.91
   1  -8   3   31.15    1.12
   1  -8   3   30.37    0.99
  -1  -8  -3   30.08    1.01
  -1  -8  -3   29.07    1.05
   1  -8   3   30.03    0.92
  -1   8  -4    3.16    0.27
   1   8   4    3.56    0.16
  -1   8  -4    3.55    0.21
   1   8   4    3.62    0.24
  -1   8  -4    3.58    0.26
   1   8   4    3.45    0.17
  -1   8  -4    3.67    0.16
   1   8   4    3.51    0.28
   1   8   4    3.52    0.21
  -1  -8  -4    3.62    0.15
   1  -8   4    3.20    0.18
   1  -8   4    3.66    0.24
  -1  -8  -4    3.41    0.16
  -1  -8  -4    3.40    0.25
   1  -8   4    3.48    0.17
  -1  -8  -4    3.72    0.18
   1  -8   4    3.48    0.20
   1  -8   4    3.64    0.16
  -1  -8  -4    3.34    0.22
  -1  -8  -4    3.40    0.14
  -1  -8  -4    3.26    0.22
   1  -8   4    3.49    0.15
   1  -8   4    3.39    0.33
  -1  -8  -4    3.12    0.16
   1  -8   4    3.28    0.38
   1   8   5    0.16    0.08
  -1   8  -5    0.11    0.09
   1   8   5    0.36    0.13
  -1   8  -5    0.08    0.04
   1   8   5   -0.02    0.09
   1   8   5    0.14    0.04
   1   8   5    0.02    0.11
   1   8   5    0.10    0.07
  -1   8  -5    0.07    0.06
  -1   8  -5    0.06    0.03
  -1   8  -5    0.09    0.10
   1   8   5    0.11    0.04
   1  -8   5    0.05    0.09
   1  -8   5    0.18    0.03
   1  -8   5    0.20    0.06
   1  -8   5    0.15    0.06
  -1  -8  -5    0.08    0.03
   1  -8   5    0.06    0.03
  -1  -8  -5    0.00    0.03
  -1  -8  -5    0.09    0.10
  -1  -8  -5    0.08    0.04
   1  -8   5    0.01    0.14
   1  -8   5    0.13    0.22
  -1  -8  -5    0.11    0.03
  -1  -8  -5    0.14    0.06
  -1  -8  -5    0.13    0.05
   1  -8   5    0.02    0.17
   1  -8   5    0.12    0.04
   1   8   6    1.19    0.22
  -1   8  -6    1.44    0.26
  -1   8  -6    1.41    0.10
   1   8   6    1.56    0.16
   1   8   6    1.46    0.15
  -1   8  -6    1.48    0.14
  -1   8  -6    1.43    0.10
   1   8   6    1.34    0.10
   1   8   6    1.50    0.11
   1   8   6    1.30    0.17
  -1   8  -6    1.43    0.19
   1  -8   6    1.41    0.14
  -1  -8  -6    1.37    0.12
  -1  -8  -6    1.42    0.11
  -1  -8  -6    1.53    0.09
   1  -8   6    1.72    0.30
   1  -8   6    1.46    0.09
   1  -8   6    1.37    0.10
  -1  -8  -6    1.59    0.11
   1  -8   6    1.34    0.10
  -1  -8  -6    1.43    0.15
  -1  -8  -6    1.60    0.09
   1  -8   6    1.70    0.19
  -1  -8  -6    1.68    0.21
   1  -8   6    1.37    0.32
  -1   8  -7   18.15    0.58
  -1   8  -7   18.34    0.78
   1   8   7   18.68    0.79
   1   8   7   17.95    0.59
   1   8   7   19.03    0.80
   1   8   7   17.79    0.66
   1   8   7   17.95    0.60
  -1   8  -7   18.82    0.65
  -1   8  -7   18.16    0.73
   1   8   7   18.36    0.68
   1  -8   7   18.59    0.69
   1  -8   7   18.21    0.92
  -1  -8  -7   18.25    0.81
   1  -8   7   18.15    0.59
   1  -8   7   18.72    0.57
  -1  -8  -7   18.16    0.61
  -1  -8  -7   18.66    0.62
  -1  -8  -7   18.86    0.70
  -1  -8  -7   18.18    0.77
  -1  -8  -7   18.51    0.60
   1  -8   7   19.05    0.66
   1  -8   7   17.62    0.87
  -1  -8  -7   18.52    0.57
   1  -8   7   18.26    0.58
  -1  -8  -7   17.86    0.57
   1  -8   7   17.80    0.59
   1  -8   7   16.35    0.78
   1   8   8   11.90    0.62
  -1   8  -8   11.35    0.59
  -1   8  -8   11.11    0.40
   1   8   8   11.81    0.40
   1   8   8   11.97    0.62
   1   8   8   12.18    0.49
  -1   8  -8   11.81    0.40
  -1   8  -8   11.81    0.55
   1   8   8   11.78    0.42
  -1   8  -8   12.21    0.47
   1  -8   8   11.86    0.47
   1  -8   8   11.65    0.41
   1  -8   8   10.95    0.69
   1  -8   8   11.58    0.39
   1  -8   8   11.54    0.39
  -1  -8  -8   12.34    0.63
  -1  -8  -8   11.99    0.59
  -1  -8  -8   11.87    0.39
  -1  -8  -8   11.80    0.38
   1  -8   8   11.27    0.83
  -1  -8  -8   11.49    0.41
   1  -8   8   11.67    0.72
   1  -8   8   11.01    0.40
  -1  -8  -8   12.08    0.44
  -1   8  -9    9.05    0.39
  -1   8  -9    9.37    0.49
  -1   8  -9    8.61    0.31
  -1   8  -9    8.92    0.33
  -1   8  -9    8.67    0.52
   1   8   9    8.08    0.53
   1   8   9    9.06    0.34
   1   8   9    9.62    0.56
   1   8   9    8.98    0.41
   1   8   9    8.33    0.32
   1  -8   9    8.96    0.39
  -1  -8  -9    8.89    0.51
   1  -8   9    8.96    0.31
  -1  -8  -9    9.30    0.30
   1  -8   9    8.86    0.33
   1  -8   9    8.81    0.31
   1  -8   9    8.20    0.72
   1  -8   9    8.73    0.65
  -1  -8  -9    8.90    0.37
  -1  -8  -9    8.91    0.57
  -1  -8  -9    8.96    0.31
  -1   8 -10   28.49    1.14
   1   8  10   28.35    1.17
  -1   8 -10   29.30    1.08
  -1   8 -10   28.18    0.87
  -1   8 -10   28.97    0.96
   1   8  10   29.01    1.17
   1   8  10   29.50    1.00
   1   8  10   28.65    0.90
   1  -8  10   29.10    0.89
   1  -8  10   27.88    0.89
   1  -8  10   28.34    0.96
  -1  -8 -10   28.04    1.17
  -1  -8 -10   29.34    0.87
   1  -8  10   28.69    0.86
   1  -8  10   29.08    1.30
  -1  -8 -10   29.43    0.94
  -1  -8 -10   29.05    0.86
  -1  -8 -10   28.33    0.89
   1  -8  10   28.04    0.87
  -1  -8 -10   27.77    1.12
   1   8  11    1.21    0.29
   1   8  11    1.26    0.19
  -1   8 -11    1.40    0.25
   1   8  11    1.14    0.10
   1   8  11    2.04    0.40
  -1   8 -11    1.13    0.27
  -1   8 -11    1.36    0.12
  -1   8 -11    1.04    0.16
   1  -8  11    1.30    0.10
  -1  -8 -11    1.03    0.30
  -1  -8 -11    1.22    0.07
   1  -8  11    0.99    0.15
   1  -8  11    1.15    0.10
  -1  -8 -11    1.29    0.10
  -1  -8 -11    1.50    0.29
   1  -8  11    1.34    0.40
   1  -8  11    1.17    0.07
  -1  -8 -11    1.02    0.13
  -1   8 -12   22.94    0.80
  -1   8 -12   22.24    0.72
  -1   8 -12   21.20    1.01
   1   8  12   21.09    1.05
  -1   8 -12   22.68    0.95
   1   8  12   22.59    0.84
   1   8  12   22.15    0.72
   1   8  12   21.53    1.30
   1  -8  12   22.09    0.67
  -1  -8 -12   23.03    0.78
  -1  -8 -12   23.01    0.67
   1  -8  12   22.99    0.72
   1  -8  12   22.86    0.72
  -1  -8 -12   21.08    1.05
   1  -8  12   21.45    1.16
  -1  -8 -12   22.70    0.71
  -1  -8 -12   22.21    0.99
  -1   8 -13   14.94    0.51
   1   8  13   15.01    0.66
   1   8  13   15.41    0.52
  -1   8 -13   14.91    0.93
  -1   8 -13   15.31    0.91
  -1   8 -13   15.40    0.81
   1   8  13   14.94    1.36
   1   8  13   14.66    0.94
  -1  -8 -13   12.19    0.96
  -1  -8 -13   15.83    0.58
   1  -8  13   15.51    0.51
   1  -8  13   14.98    0.51
  -1  -8 -13   15.60    0.51
  -1   8 -14   16.05    0.54
   1   8  14   16.76    0.72
   1   8  14   16.37    0.55
  -1  -8 -14   16.46    0.56
  -1  -8 -14   16.23    0.61
  -1  -8 -14   16.57    0.53
   1  -8  14   16.00    0.54
   1  -8  14   16.76    0.54
  -1   8 -15   63.82    1.93
   1   8  15   68.67    1.94
  -1  -8 -15   66.15    1.95
   1  -8  15   67.55    1.92
  -1  -8 -15   64.74    2.04
   1  -8  15   67.03    1.94
  -1  -8 -15   63.92    1.97
  -1  -8 -15   67.06    1.92
  -1   8 -16   13.01    0.43
   1   8  16   12.79    0.43
   1  -8  16   12.75    0.43
  -1  -8 -16   13.20    0.42
  -1  -8 -16   12.79    0.44
   1  -8  16   13.20    0.42
   1   8  17   16.29    0.55
   1   8  17   16.73    0.52
  -1   8 -17   16.49    0.52
  -1  -8 -17   16.25    0.53
   1  -8  17   16.71    0.52
   1  -8  17   16.28    0.50
  -1  -8 -17   16.79    0.50
   1   8  18    2.24    0.13
   1   8  18    2.45    0.11
  -1   8 -18    2.38    0.11
   1   8  18    2.45    0.15
   1  -8  18    2.47    0.11
  -1  -8 -18    2.21    0.12
   1  -8  18    2.52    0.15
   1   8  19   33.75    0.96
  -1   8 -19   32.04    0.96
  -1   8 -19   34.30    0.97
  -1  -8 -19   30.64    0.96
  -1  -8 -19   33.94    0.96
   1  -8  19   32.91    0.99
   1  -8  19   34.07    0.96
  -1   9  19    0.07    0.02
  -1  -9  19    0.05    0.02
   1   9 -18    4.11    0.15
  -1   9  18    3.99    0.17
  -1   9  18    4.13    0.15
  -1  -9  18    4.33    0.15
   1  -9 -18    3.62    0.15
   1  -9 -18    4.14    0.14
  -1  -9  18    4.11    0.17
  -1   9  17    1.80    0.12
   1   9 -17    2.06    0.11
  -1   9  17    1.96    0.12
  -1   9  17    1.92    0.10
   1  -9 -17    2.00    0.09
  -1  -9  17    1.91    0.13
  -1  -9  17    1.86    0.10
  -1  -9  17    2.02    0.10
   1  -9 -17    1.87    0.11
   1   9 -16    0.12    0.03
  -1   9  16    0.01    0.06
  -1   9  16    0.06    0.03
  -1  -9  16    0.08    0.06
  -1  -9  16    0.08    0.03
   1  -9 -16    0.09    0.03
   1  -9 -16    0.04    0.03
   1   9 -15    0.45    0.06
  -1   9  15    0.35    0.05
   1  -9 -15    0.35    0.05
   1  -9 -15    0.33    0.05
  -1  -9  15    0.39    0.06
  -1  -9  15    0.46    0.05
  -1   9  14   22.94    0.71
   1   9 -14   22.45    0.71
  -1  -9  14   22.78    0.71
  -1  -9  14   22.46    0.69
   1  -9 -14   22.15    0.73
   1  -9 -14   21.81    0.66
   1  -9 -14   22.02    0.78
   1  -9 -14   22.85    0.70
  -1   9  13    0.04    0.04
   1   9 -13   -0.01    0.19
  -1   9  13    0.06    0.04
   1   9 -13    0.06    0.03
   1  -9 -13    0.09    0.11
   1  -9 -13    0.04    0.02
   1  -9 -13    0.01    0.03
  -1  -9  13    0.06    0.03
  -1  -9  13    0.02    0.03
  -1   9  12   36.47    1.08
  -1   9  12   35.31    1.06
  -1   9  12   33.19    1.53
   1   9 -12   35.30    1.07
   1   9 -12   29.22    1.46
   1   9 -12   32.28    1.52
   1   9 -12   35.64    1.16
  -1  -9  12   35.48    1.73
   1  -9 -12   35.58    1.04
   1  -9 -12   35.26    1.07
  -1  -9  12   36.32    1.06
   1  -9 -12   35.68    1.14
   1  -9 -12   35.31    1.03
  -1  -9  12   35.74    1.07
   1  -9 -12   32.92    1.37
   1   9 -11    1.84    0.32
   1   9 -11    1.64    0.30
  -1   9  11    1.49    0.11
   1   9 -11    1.51    0.19
   1   9 -11    1.61    0.12
  -1   9  11    1.45    0.41
   1   9 -11    1.64    0.11
  -1   9  11    1.18    0.39
   1  -9 -11    1.61    0.10
  -1  -9  11    1.16    0.38
   1  -9 -11    1.58    0.29
  -1  -9  11    1.55    0.11
   1  -9 -11    1.66    0.12
   1  -9 -11    1.84    0.37
   1  -9 -11    1.82    0.10
  -1  -9  11    1.69    0.11
   1  -9 -11    1.65    0.17
   1   9 -10   40.14    1.29
  -1   9  10   39.76    1.20
  -1   9  10   39.57    1.51
  -1   9  10   39.09    1.51
   1   9 -10   38.09    1.46
   1   9 -10   40.02    1.42
   1   9 -10   39.11    1.20
  -1  -9  10   39.08    1.19
  -1  -9  10   39.84    1.27
   1  -9 -10   40.21    1.47
  -1  -9  10   38.02    1.62
   1  -9 -10   39.36    1.26
  -1  -9  10   38.11    1.20
   1  -9 -10   39.83    1.17
   1  -9 -10   38.55    1.52
   1  -9 -10   40.31    1.20
  -1   9   9    7.41    0.29
   1   9  -9    7.06    0.27
  -1   9   9    7.16    0.56
   1   9  -9    6.78    0.50
   1   9  -9    7.08    0.28
   1   9  -9    6.67    0.45
  -1   9   9    6.96    0.55
  -1  -9   9    7.40    0.28
  -1  -9   9    7.73    0.64
   1  -9  -9    7.17    0.33
   1  -9  -9    7.02    0.29
   1  -9  -9    6.72    0.47
  -1  -9   9    7.39    0.35
   1  -9  -9    6.37    0.54
   1  -9  -9    6.93    0.26
   1  -9  -9    7.18    0.27
  -1  -9   9    7.49    0.29
   1   9  -8   68.73    2.05
   1   9  -8   68.12    1.95
   1   9  -8   67.03    1.96
  -1   9   8   67.06    1.97
  -1   9   8   64.11    2.23
  -1   9   8   65.73    2.23
   1   9  -8   66.39    2.16
   1   9  -8   63.82    2.21
  -1  -9   8   64.84    1.91
  -1  -9   8   66.74    1.96
  -1  -9   8   66.95    2.34
  -1  -9   8   65.34    1.96
   1  -9  -8   65.64    2.09
  -1  -9   8   65.57    2.03
   1  -9  -8   67.76    1.94
   1  -9  -8   68.77    2.02
   1  -9  -8   66.85    2.21
   1  -9  -8   67.95    1.97
   1  -9  -8   68.76    1.95
   1   9  -7    3.06    0.15
   1   9  -7    3.19    0.16
  -1   9   7    3.11    0.34
   1   9  -7    3.30    0.33
   1   9  -7    2.84    0.29
   1   9  -7    3.40    0.22
  -1   9   7    3.34    0.24
  -1   9   7    2.98    0.16
  -1   9   7    3.63    0.37
  -1  -9   7    3.23    0.16
   1  -9  -7    2.83    0.30
   1  -9  -7    3.17    0.14
   1  -9  -7    3.00    0.15
   1  -9  -7    3.31    0.24
   1  -9  -7    3.07    0.17
  -1  -9   7    2.88    0.13
  -1  -9   7    4.07    0.48
   1  -9  -7    3.21    0.20
  -1  -9   7    3.26    0.21
  -1  -9   7    3.12    0.61
   1  -9  -7    3.02    0.17
  -1  -9   7    3.15    0.16
  -1   9   6  100.71    2.98
  -1   9   6   99.05    2.98
  -1   9   6  101.81    3.12
   1   9  -6  100.11    3.05
   1   9  -6   98.04    2.95
  -1   9   6  100.92    2.88
  -1   9   6  100.40    2.87
   1   9  -6   98.39    3.10
  -1   9   6   98.08    3.14
   1   9  -6  100.73    2.86
   1  -9  -6   99.24    2.98
   1  -9  -6  101.04    2.86
  -1  -9   6  101.01    2.95
   1  -9  -6  101.65    2.91
   1  -9  -6   98.10    2.87
  -1  -9   6   98.59    2.84
   1  -9  -6  100.78    3.09
  -1  -9   6   99.88    2.87
   1  -9  -6   97.23    2.85
  -1  -9   6   93.66    3.21
  -1  -9   6   98.27    2.86
  -1  -9   6   97.88    3.19
   1  -9  -6   98.22    2.89
  -1  -9   6   96.18    2.83
  -1   9   5    6.44    0.34
   1   9  -5    6.43    0.38
   1   9  -5    6.62    0.32
   1   9  -5    6.89    0.43
  -1   9   5    7.18    0.44
  -1   9   5    6.47    0.27
   1   9  -5    6.49    0.26
   1   9  -5    6.80    0.26
  -1   9   5    6.39    0.25
  -1   9   5    6.57    0.39
  -1   9   5    6.64    0.45
   1  -9  -5    6.55    0.29
  -1  -9   5    6.21    0.26
   1  -9  -5    6.71    0.41
   1  -9  -5    6.53    0.28
  -1  -9   5    6.87    0.26
   1  -9  -5    6.89    0.26
   1  -9  -5    6.70    0.25
  -1  -9   5    6.74    0.24
   1  -9  -5    6.92    0.27
  -1  -9   5    6.30    0.48
  -1  -9   5    6.94    0.67
  -1  -9   5    6.98    0.32
  -1  -9   5    6.62    0.24
   1  -9  -5    6.87    0.34
  -1   9   4   92.63    2.89
   1   9  -4   87.03    2.63
   1   9  -4   93.95    2.85
  -1   9   4   96.28    2.96
   1   9  -4   93.58    2.63
  -1   9   4   91.62    2.64
   1   9  -4   94.59    2.81
   1   9  -4   91.86    2.72
  -1   9   4   94.18    2.78
  -1   9   4   87.44    2.61
  -1   9   4   93.31    2.74
   1  -9  -4   89.73    2.64
  -1  -9   4   89.75    2.95
  -1  -9   4   91.34    2.73
   1  -9  -4   90.74    2.62
  -1  -9   4   90.14    2.61
   1  -9  -4   91.05    2.73
  -1  -9   4   89.19    2.71
  -1  -9   4   81.45    3.24
   1  -9  -4   92.94    2.63
   1  -9  -4   89.34    2.65
   1  -9  -4   94.72    2.83
  -1  -9   4   88.72    2.60
  -1  -9   4   88.08    2.63
  -1  -9   4   91.66    2.63
  -1   9   3    0.18    0.08
   1   9  -3    0.04    0.03
  -1   9   3    0.01    0.12
  -1   9   3    0.08    0.03
   1   9  -3    0.12    0.11
   1   9  -3    0.07    0.04
  -1   9   3    0.35    0.14
  -1   9   3    0.02    0.11
   1   9  -3    0.02    0.09
   1   9  -3    0.15    0.13
  -1   9   3    0.01    0.04
   1   9  -3    0.14    0.07
  -1   9   3    0.02    0.09
   1  -9  -3    0.11    0.10
  -1  -9   3    0.09    0.03
  -1  -9   3    0.03    0.03
   1  -9  -3    0.03    0.03
  -1  -9   3    0.08    0.03
   1  -9  -3    0.05    0.04
  -1  -9   3   -0.01    0.09
  -1  -9   3   -0.03    0.16
   1  -9  -3    0.10    0.04
  -1  -9   3    0.48    0.28
   1  -9  -3    0.15    0.07
  -1  -9   3    0.06    0.04
  -1  -9   3    0.11    0.06
  -1   9   2  147.32    4.23
   1   9  -2  140.88    4.22
  -1   9   2  160.07    4.48
  -1   9   2  140.94    4.20
  -1   9   2  149.34    4.32
   1   9  -2  146.62    4.42
  -1   9   2  150.76    4.42
  -1   9   2  155.03    4.39
   1   9  -2  147.80    4.30
   1   9  -2  150.30    4.41
   1   9  -2  154.24    4.39
   1  -9  -2  137.45    4.23
   1  -9  -2  148.18    4.21
  -1  -9   2  148.60    4.54
  -1  -9   2  147.14    4.30
  -1  -9   2  157.70    4.35
   1  -9  -2  142.23    4.25
  -1  -9   2  147.34    4.23
  -1  -9   2  148.42    4.42
  -1  -9   2  146.50    4.20
   1  -9  -2  142.67    4.22
   1  -9  -2  148.72    4.39
  -1  -9   2  145.23    4.20
  -1  -9   2  144.41    4.22
   1  -9  -2  149.59    4.32
   1   9  -1   34.61    1.23
  -1   9   1   36.27    1.16
  -1   9   1   33.60    1.06
  -1   9   1   35.68    1.23
  -1   9   1   31.18    1.14
   1   9  -1   36.24    1.07
   1   9  -1   35.53    1.15
  -1   9   1   37.30    1.26
   1   9  -1   35.21    1.08
   1   9  -1   35.09    1.25
   1  -9  -1   36.68    1.08
   1  -9  -1   36.54    1.16
   1  -9  -1   35.50    1.21
   1  -9  -1   38.56    1.09
  -1  -9   1   34.65    1.06
   1  -9  -1   35.67    1.06
  -1  -9   1   37.14    1.16
  -1  -9   1   36.88    1.24
  -1  -9   1   35.60    1.07
   1  -9  -1   34.70    1.26
  -1  -9   1   32.59    1.13
  -1  -9   1   36.53    1.19
  -1   9   0  172.94    4.96
   1   9   0  186.50    5.17
   1   9   0  172.71    5.05
   1   9   0  172.84    5.13
  -1   9   0  175.38    5.06
  -1   9   0  174.47    5.15
  -1   9   0  174.04    5.16
   1   9   0  177.82    5.17
   1   9   0  169.01    4.98
   1   9   0  173.92    4.97
  -1   9   0  166.72    5.02
  -1  -9   0  183.03    5.11
   1  -9   0  170.16    4.98
  -1  -9   0  178.87    5.06
  -1  -9   0  168.10    4.97
   1  -9   0  172.05    5.29
   1  -9   0  174.08    5.06
  -1  -9   0  175.13    4.99
   1  -9   0  171.17    4.97
   1  -9   0  172.00    5.09
   1  -9   0  179.29    4.96
   1  -9   0  174.21    4.95
   1  -9   0  175.31    5.12
  -1  -9   0  180.12    5.12
  -1  -9   0  176.19    4.95
   1   9   1   35.71    1.17
  -1   9  -1   36.58    1.27
  -1   9  -1   36.19    1.17
   1   9   1   35.82    1.10
   1   9   1   36.98    1.25
   1   9   1   35.63    1.23
  -1   9  -1   34.79    1.08
  -1   9  -1   36.50    1.27
   1   9   1   36.48    1.09
   1   9   1   37.72    1.29
  -1   9  -1   38.11    1.28
   1  -9   1   36.19    1.08
  -1  -9  -1   36.97    1.23
  -1  -9  -1   35.17    1.09
  -1  -9  -1   34.95    1.08
   1  -9   1   35.30    1.09
  -1  -9  -1   35.70    1.08
   1  -9   1   38.56    1.23
  -1  -9  -1   35.38    1.19
   1  -9   1   36.63    1.40
   1  -9   1   35.33    1.10
   1  -9   1   36.65    1.18
  -1  -9  -1   36.39    1.18
  -1  -9  -1   38.22    1.15
   1  -9   1   36.78    1.09
   1  -9   1   36.27    1.25
   1   9   2   99.35    2.89
   1   9   2   94.20    2.80
   1   9   2   96.96    2.79
   1   9   2   98.55    3.00
  -1   9  -2   98.09    2.87
   1   9   2   97.55    2.92
   1   9   2   94.81    3.01
  -1   9  -2   95.37    2.78
  -1   9  -2   98.40    2.99
  -1   9  -2   95.27    2.96
  -1   9  -2  105.13    3.09
   1  -9   2   94.84    2.87
  -1  -9  -2   98.41    2.95
  -1  -9  -2   99.01    2.90
   1  -9   2   94.61    2.79
   1  -9   2   98.39    2.78
  -1  -9  -2   95.48    2.77
  -1  -9  -2   98.05    2.78
   1  -9   2   93.09    2.80
   1  -9   2   92.10    2.97
   1  -9   2   98.80    3.11
  -1  -9  -2   93.66    2.79
   1  -9   2  103.46    2.93
  -1  -9  -2   91.75    2.86
   1   9   3    6.34    0.41
   1   9   3    5.68    0.29
  -1   9  -3    5.01    0.21
   1   9   3    4.94    0.33
  -1   9  -3    5.10    0.21
  -1   9  -3    4.82    0.33
  -1   9  -3    5.24    0.36
  -1   9  -3    5.60    0.28
  -1   9  -3    5.18    0.36
  -1  -9  -3    4.98    0.29
   1  -9   3    5.19    0.20
  -1  -9  -3    5.63    0.23
  -1  -9  -3    5.19    0.32
  -1  -9  -3    5.05    0.22
   1  -9   3    5.20    0.22
   1  -9   3    5.39    0.28
  -1  -9  -3    5.02    0.20
   1  -9   3    4.45    0.51
   1  -9   3    5.30    0.41
   1  -9   3    5.32    0.22
   1  -9   3    5.46    0.32
  -1  -9  -3    5.24    0.21
  -1  -9  -3    4.82    0.33
   1   9   4  181.06    5.13
   1   9   4  181.12    5.25
  -1   9  -4  177.27    5.01
  -1   9  -4  173.52    5.25
  -1   9  -4  177.76    5.20
  -1   9  -4  175.24    5.02
   1   9   4  174.16    5.01
  -1   9  -4  176.30    5.23
   1   9   4  177.74    5.28
   1   9   4  179.96    5.09
   1   9   4  177.54    5.12
   1   9   4  174.14    5.03
  -1   9  -4  174.51    5.10
   1  -9   4  172.11    5.02
   1  -9   4  175.29    5.28
   1  -9   4  175.96    5.10
  -1  -9  -4  170.87    5.02
  -1  -9  -4  178.84    5.14
   1  -9   4  184.19    5.15
   1  -9   4  178.38    5.01
  -1  -9  -4  178.19    5.21
   1  -9   4  179.99    5.37
   1  -9   4  173.88    5.02
  -1  -9  -4  168.96    5.03
  -1  -9  -4  170.73    4.99
   1  -9   4  174.66    5.00
  -1  -9  -4  175.95    5.04
   1   9   5    0.14    0.08
   1   9   5    0.20    0.05
   1   9   5    0.18    0.16
  -1   9  -5    0.14    0.04
  -1   9  -5    0.25    0.08
  -1   9  -5    0.08    0.10
  -1   9  -5    0.12    0.11
   1   9   5    0.09    0.13
   1   9   5    0.32    0.15
  -1   9  -5    0.15    0.05
   1   9   5    0.31    0.11
  -1   9  -5    0.08    0.12
   1   9   5    0.10    0.04
   1  -9   5    0.25    0.19
   1  -9   5    0.12    0.03
  -1  -9  -5    0.14    0.05
   1  -9   5    0.13    0.05
  -1  -9  -5    0.16    0.07
   1  -9   5    0.12    0.07
  -1  -9  -5   -0.02    0.10
  -1  -9  -5    0.16    0.04
  -1  -9  -5    0.17    0.08
   1  -9   5    0.04    0.11
   1  -9   5    0.11    0.04
   1  -9   5    0.12    0.04
   1  -9   5   -0.15    0.32
  -1  -9  -5    0.13    0.03
  -1  -9  -5    0.10    0.04
   1   9   6  146.35    4.35
   1   9   6  142.09    4.16
   1   9   6  140.57    4.36
  -1   9  -6  142.49    4.32
  -1   9  -6  143.64    4.35
  -1   9  -6  146.73    4.17
  -1   9  -6  142.14    4.07
   1   9   6  141.33    4.08
   1   9   6  141.05    4.10
  -1   9  -6  143.76    4.09
   1   9   6  140.13    4.19
  -1   9  -6  144.85    4.28
   1  -9   6  140.30    4.09
   1  -9   6  144.46    4.06
  -1  -9  -6  140.96    4.09
  -1  -9  -6  144.61    4.11
   1  -9   6  141.96    4.07
  -1  -9  -6  149.20    4.32
  -1  -9  -6  143.69    4.22
  -1  -9  -6  141.79    4.06
   1  -9   6  142.95    4.09
  -1  -9  -6  141.32    4.11
   1  -9   6  141.62    4.41
   1  -9   6  137.63    4.45
   1  -9   6  146.07    4.21
  -1  -9  -6  142.62    4.06
   1  -9   6  140.33    4.17
  -1   9  -7    0.27    0.14
  -1   9  -7    0.16    0.15
   1   9   7   -0.02    0.07
   1   9   7    0.11    0.06
   1   9   7    0.19    0.17
  -1   9  -7    0.08    0.13
   1   9   7    0.35    0.11
   1   9   7    0.29    0.17
   1   9   7    0.18    0.05
  -1   9  -7    0.08    0.08
  -1   9  -7    0.10    0.04
  -1   9  -7    0.23    0.05
   1  -9   7    0.16    0.05
   1  -9   7    0.14    0.03
  -1  -9  -7    0.06    0.04
  -1  -9  -7    0.17    0.03
  -1  -9  -7    0.13    0.04
   1  -9   7    0.12    0.03
   1  -9   7   -0.21    0.15
  -1  -9  -7    0.15    0.05
  -1  -9  -7    0.34    0.15
  -1  -9  -7    0.08    0.17
  -1  -9  -7    0.19    0.07
   1  -9   7    0.12    0.07
  -1  -9  -7    0.18    0.09
   1  -9   7    0.00    0.22
   1  -9   7    0.14    0.04
  -1   9  -8   93.53    2.92
   1   9   8   95.38    3.00
   1   9   8   95.25    2.72
  -1   9  -8   92.48    3.00
  -1   9  -8   91.73    2.96
  -1   9  -8   95.88    2.80
   1   9   8   92.78    2.79
   1   9   8   90.04    2.69
  -1   9  -8   94.01    2.71
  -1   9  -8   92.32    2.69
   1   9   8   94.23    3.00
  -1  -9  -8   94.40    2.71
  -1  -9  -8   93.72    2.68
   1  -9   8   91.79    2.79
   1  -9   8   93.41    2.68
  -1  -9  -8   93.96    2.97
  -1  -9  -8   89.91    3.01
   1  -9   8   92.37    3.09
   1  -9   8   91.46    2.72
  -1  -9  -8   94.64    2.68
   1  -9   8   96.32    2.71
   1  -9   8   94.64    2.69
  -1  -9  -8   94.96    2.75
   1   9   9   22.30    0.72
   1   9   9   21.48    0.98
  -1   9  -9   20.58    0.89
  -1   9  -9   22.61    0.87
  -1   9  -9   22.28    0.71
   1   9   9   21.38    0.98
  -1   9  -9   21.56    0.96
  -1   9  -9   22.71    1.01
   1   9   9   21.89    0.80
  -1  -9  -9   22.66    0.75
  -1  -9  -9   21.75    0.67
   1  -9   9   21.79    0.71
   1  -9   9   21.68    0.67
   1  -9   9   20.91    1.09
  -1  -9  -9   22.38    0.71
  -1  -9  -9   20.56    0.99
   1  -9   9   22.31    0.70
  -1  -9  -9   21.55    0.67
  -1  -9  -9   23.12    0.98
   1  -9   9   22.50    0.82
   1   9  10   33.74    1.37
  -1   9 -10   34.74    1.14
   1   9  10   34.55    1.06
  -1   9 -10   33.33    1.27
  -1   9 -10   34.53    1.36
  -1   9 -10   34.41    1.05
   1   9  10   33.95    1.16
  -1   9 -10   33.26    1.33
   1   9  10   34.36    1.38
   1  -9  10   33.87    1.01
   1  -9  10   33.79    1.06
  -1  -9 -10   35.81    1.33
   1  -9  10   33.41    1.49
  -1  -9 -10   34.85    1.10
  -1  -9 -10   35.08    1.05
  -1  -9 -10   34.00    1.01
   1  -9  10   34.39    1.13
   1  -9  10   35.01    1.05
  -1  -9 -10   32.76    1.37
  -1   9 -11    0.37    0.23
  -1   9 -11    0.16    0.04
   1   9  11    0.71    0.33
  -1   9 -11    0.19    0.13
  -1   9 -11   -0.10    0.27
  -1   9 -11    0.02    0.24
   1   9  11    0.07    0.04
   1   9  11    0.30    0.19
   1  -9  11    0.13    0.03
   1  -9  11    0.18    0.13
  -1  -9 -11    0.27    0.11
   1  -9  11    0.14    0.05
   1  -9  11   -0.10    0.36
   1  -9  11    0.13    0.04
  -1  -9 -11    0.11    0.04
  -1  -9 -11    0.11    0.03
  -1  -9 -11    0.32    0.22
  -1  -9 -11    0.45    0.30
  -1   9 -12   13.43    0.87
   1   9  12   14.69    0.49
  -1   9 -12   14.79    0.67
   1   9  12   15.47    0.52
   1   9  12   14.00    0.75
   1   9  12   15.41    0.98
  -1   9 -12   15.38    0.51
  -1   9 -12   16.18    0.96
  -1   9 -12   15.77    0.80
  -1  -9 -12   16.19    0.51
   1  -9  12   15.22    0.52
  -1  -9 -12   12.49    0.90
   1  -9  12   14.18    1.10
  -1  -9 -12   17.48    1.01
   1  -9  12   15.37    0.51
  -1  -9 -12   14.89    0.57
  -1   9 -13    1.53    0.11
   1   9  13    1.61    0.11
   1  -9  13    1.62    0.11
  -1  -9 -13    1.47    0.10
  -1  -9 -13    1.89    0.19
   1  -9  13    1.55    0.11
   1   9  14    7.42    0.28
  -1   9 -14    7.50    0.28
  -1  -9 -14    7.08    0.27
   1  -9  14    7.30    0.27
   1  -9  14    7.73    0.29
  -1  -9 -14    7.37    0.29
  -1  -9 -14    6.88    0.39
   1   9  15    0.04    0.03
  -1   9 -15    0.08    0.03
  -1  -9 -15    0.06    0.03
  -1  -9 -15    0.09    0.05
   1  -9  15    0.09    0.03
  -1  -9 -15    0.10    0.04
   1  -9  15    0.07    0.03
  -1   9 -16    1.02    0.08
   1   9  16    1.11    0.08
  -1  -9 -16    1.04    0.07
   1  -9  16    1.02    0.07
   1  -9  16    1.12    0.08
  -1  -9 -16    1.15    0.08
   1   9  17    4.44    0.19
  -1   9 -17    4.38    0.17
   1   9  17    4.06    0.19
   1   9  17    4.49    0.17
   1  -9  17    4.65    0.17
  -1  -9 -17    4.56    0.18
  -1  -9 -17    4.58    0.16
   1  -9  17    4.30    0.20
   1  -9  17    4.48    0.18
  -1   9 -18    1.50    0.07
   1   9  18    1.50    0.09
   1   9  18    1.51    0.07
   1  -9  18    1.57    0.08
  -1  -9 -18    1.44    0.07
   1  -9  18    1.42    0.10
  -1  10  18    1.58    0.08
  -1  10  18    1.67    0.07
  -1  10  18    1.54    0.07
   1  10 -18    1.55    0.07
  -1 -10  18    1.66    0.07
   1  10 -17    3.34    0.13
  -1  10  17    3.30    0.13
  -1  10  17    3.33    0.15
  -1 -10  17    3.49    0.13
  -1 -10  17    3.40    0.13
   1 -10 -17    3.31    0.12
  -1 -10  17    3.24    0.14
  -1 -10  17    3.28    0.14
   1 -10 -17    3.39    0.15
  -1  10  16   13.96    0.45
   1  10 -16   13.60    0.45
  -1  10  16   14.46    0.49
   1 -10 -16   14.28    0.46
   1 -10 -16   14.27    0.44
  -1 -10  16   14.29    0.47
  -1 -10  16   14.85    0.46
  -1 -10  16   13.39    0.47
  -1  10  15    1.35    0.13
  -1  10  15    1.16    0.08
   1  10 -15    1.12    0.08
   1 -10 -15    1.23    0.08
   1 -10 -15    0.98    0.09
  -1 -10  15    1.09    0.11
  -1 -10  15    1.19    0.08
   1 -10 -15    1.12    0.08
  -1 -10  15    1.12    0.07
   1  10 -14    2.85    0.14
  -1  10  14    2.73    0.14
   1 -10 -14    2.48    0.14
  -1 -10  14    2.72    0.14
   1 -10 -14    2.72    0.13
  -1 -10  14    2.79    0.13
  -1 -10  14    2.88    0.18
  -1  10  13    4.06    0.18
  -1  10  13    3.79    0.16
   1  10 -13    3.81    0.18
  -1 -10  13    3.88    0.18
  -1 -10  13    3.77    0.22
  -1 -10  13    3.96    0.17
   1 -10 -13    3.50    0.31
   1 -10 -13    3.75    0.17
   1 -10 -13    3.76    0.13
  -1  10  12    2.17    0.12
   1  10 -12    2.32    0.13
   1  10 -12    2.42    0.25
  -1  10  12    2.32    0.14
  -1 -10  12    2.28    0.12
   1 -10 -12    2.16    0.24
  -1 -10  12    2.14    0.13
   1 -10 -12    2.30    0.13
   1 -10 -12    2.27    0.10
  -1  10  11   25.31    1.35
  -1  10  11   28.21    0.86
   1  10 -11   27.09    0.91
   1  10 -11   27.61    1.23
   1  10 -11   29.36    0.98
   1  10 -11   28.04    1.23
  -1  10  11   28.44    0.89
   1  10 -11   27.47    1.13
   1 -10 -11   29.89    0.89
   1 -10 -11   26.05    1.27
   1 -10 -11   28.41    0.94
   1 -10 -11   27.55    1.19
   1 -10 -11   28.63    0.86
  -1 -10  11   27.83    1.39
  -1 -10  11   28.87    0.88
  -1 -10  11   29.11    0.91
  -1  10  10   32.47    1.42
   1  10 -10   34.27    1.39
   1  10 -10   34.44    1.05
   1  10 -10   35.42    1.08
   1  10 -10   35.82    1.18
   1  10 -10   33.53    1.31
  -1  10  10   33.97    1.47
   1  10 -10   34.58    1.40
   1 -10 -10   35.54    1.13
   1 -10 -10   36.87    1.08
  -1 -10  10   35.53    1.08
   1 -10 -10   34.41    1.36
  -1 -10  10   34.69    1.06
   1 -10 -10   35.36    1.05
  -1 -10  10   34.93    1.16
  -1 -10  10   36.30    1.54
   1 -10 -10   36.27    1.04
   1 -10 -10   35.03    1.44
   1  10  -9   46.45    1.70
   1  10  -9   45.90    1.71
  -1  10   9   43.78    1.71
   1  10  -9   45.04    1.39
  -1  10   9   44.03    1.71
   1  10  -9   47.89    1.50
   1  10  -9   46.21    1.37
  -1  10   9   46.88    1.40
   1  10  -9   47.68    1.64
   1 -10  -9   47.75    1.40
  -1 -10   9   44.36    1.80
  -1 -10   9   46.46    1.38
   1 -10  -9   45.28    1.74
  -1 -10   9   46.24    1.39
  -1 -10   9   46.96    1.48
   1 -10  -9   46.84    1.37
   1 -10  -9   46.73    1.36
   1 -10  -9   46.60    1.45
   1 -10  -9   46.65    1.68
   1  10  -8    0.74    0.22
   1  10  -8    0.84    0.09
   1  10  -8    0.70    0.14
   1  10  -8    1.24    0.27
  -1  10   8    0.69    0.30
  -1  10   8    0.77    0.09
   1  10  -8    0.85    0.20
  -1  10   8    0.66    0.28
   1  10  -8    0.83    0.08
   1 -10  -8    0.76    0.25
  -1 -10   8    0.91    0.34
   1 -10  -8    0.77    0.07
   1 -10  -8    0.83    0.09
  -1 -10   8    0.67    0.12
   1 -10  -8    0.73    0.11
   1 -10  -8    0.51    0.20
  -1 -10   8    0.75    0.08
   1 -10  -8    0.76    0.08
  -1 -10   8    0.86    0.09
   1 -10  -8    0.86    0.17
  -1  10   7   75.34    2.57
  -1  10   7   82.71    2.42
  -1  10   7   79.66    2.27
  -1  10   7   77.40    2.55
   1  10  -7   73.74    2.54
   1  10  -7   76.89    2.53
   1  10  -7   75.05    2.26
   1  10  -7   77.36    2.48
   1  10  -7   77.10    2.24
  -1 -10   7   76.04    2.25
   1 -10  -7   77.26    2.26
  -1 -10   7   73.98    2.20
   1 -10  -7   76.03    2.23
   1 -10  -7   77.73    2.30
  -1 -10   7   75.38    2.61
   1 -10  -7   80.36    2.24
   1 -10  -7   76.47    2.47
   1 -10  -7   77.53    2.51
   1 -10  -7   75.76    2.27
  -1 -10   7   80.42    2.35
   1  10  -6    2.77    0.30
   1  10  -6    2.91    0.34
   1  10  -6    2.69    0.35
   1  10  -6    2.96    0.15
   1  10  -6    2.85    0.21
  -1  10   6    2.98    0.24
  -1  10   6    2.75    0.37
  -1  10   6    2.69    0.16
  -1  10   6    2.84    0.36
   1  10  -6    2.64    0.15
  -1  10   6    2.63    0.14
  -1 -10   6    2.85    0.15
  -1 -10   6    2.94    0.21
   1 -10  -6    2.89    0.16
   1 -10  -6    3.10    0.32
   1 -10  -6    2.76    0.19
   1 -10  -6    2.97    0.15
   1 -10  -6    2.53    0.16
  -1 -10   6    2.84    0.12
   1 -10  -6    2.88    0.14
   1 -10  -6    2.88    0.24
  -1 -10   6    2.68    0.41
  -1 -10   6    2.72    0.15
   1  10  -5   58.81    1.98
   1  10  -5   58.72    2.04
   1  10  -5   61.34    1.89
  -1  10   5   61.80    1.80
  -1  10   5   61.11    2.05
  -1  10   5   59.98    1.91
   1  10  -5   59.03    2.03
  -1  10   5   60.20    2.09
   1  10  -5   60.48    1.78
  -1  10   5   62.35    2.09
   1  10  -5   59.23    1.79
   1 -10  -5   60.95    1.77
   1 -10  -5   61.46    1.81
   1 -10  -5   59.44    1.91
   1 -10  -5   61.07    1.83
  -1 -10   5   59.67    2.09
   1 -10  -5   61.02    2.02
   1 -10  -5   62.14    1.78
  -1 -10   5   60.85    1.88
  -1 -10   5   59.66    1.75
  -1 -10   5   59.67    1.79
  -1 -10   5   63.89    1.80
   1  10  -4    1.43    0.10
  -1  10   4    1.48    0.11
   1  10  -4    1.33    0.16
   1  10  -4    1.52    0.24
   1  10  -4    1.03    0.20
  -1  10   4    1.30    0.18
   1  10  -4    1.34    0.10
  -1  10   4    1.51    0.27
  -1  10   4    1.32    0.24
   1  10  -4    1.22    0.21
  -1  10   4    1.47    0.24
   1 -10  -4    1.20    0.20
  -1 -10   4    1.46    0.29
  -1 -10   4    1.42    0.10
   1 -10  -4    1.24    0.09
  -1 -10   4    1.51    0.10
   1 -10  -4    1.43    0.09
   1 -10  -4    1.77    0.12
  -1 -10   4    1.52    0.16
  -1 -10   4    1.32    0.08
   1 -10  -4    1.26    0.17
   1 -10  -4    1.35    0.11
  -1 -10   4    1.54    0.11
  -1 -10   4    1.08    0.31
  -1  10   3   10.62    0.57
   1  10  -3   10.69    0.54
  -1  10   3   10.27    0.46
   1  10  -3    9.63    0.55
   1  10  -3    9.84    0.55
   1  10  -3   10.38    0.45
   1  10  -3   10.58    0.37
  -1  10   3   10.68    0.38
  -1  10   3   10.40    0.60
   1  10  -3    9.91    0.37
  -1  10   3   10.76    0.54
  -1  10   3   10.30    0.38
  -1 -10   3   11.01    0.61
  -1 -10   3   10.00    0.38
  -1 -10   3   10.14    0.35
  -1 -10   3   10.28    0.37
  -1 -10   3   10.07    0.61
   1 -10  -3   11.04    0.37
   1 -10  -3   10.30    0.39
   1 -10  -3   10.56    0.53
   1 -10  -3   10.64    0.47
   1 -10  -3   10.50    0.38
   1 -10  -3   10.16    0.35
  -1 -10   3   10.46    0.45
  -1 -10   3   10.42    0.34
  -1  10   2    1.81    0.12
   1  10  -2    1.43    0.20
   1  10  -2    1.74    0.11
   1  10  -2    1.87    0.12
   1  10  -2    1.72    0.25
  -1  10   2    1.79    0.18
  -1  10   2    1.55    0.11
  -1  10   2    1.87    0.29
   1  10  -2    1.83    0.17
  -1  10   2    1.32    0.22
   1  10  -2    1.72    0.25
  -1  10   2    1.75    0.24
   1 -10  -2    1.63    0.12
   1 -10  -2    1.72    0.10
  -1 -10   2    1.85    0.23
  -1 -10   2    2.25    0.15
   1 -10  -2    2.01    0.24
  -1 -10   2    1.80    0.11
   1 -10  -2    1.71    0.11
   1 -10  -2    1.66    0.17
  -1 -10   2    1.86    0.10
   1 -10  -2    1.78    0.12
  -1 -10   2    1.69    0.17
  -1 -10   2    1.79    0.12
   1  10  -1    9.58    0.42
  -1  10   1    9.42    0.52
  -1  10   1    9.24    0.50
  -1  10   1    9.23    0.42
   1  10  -1    9.34    0.34
   1  10  -1    9.68    0.50
   1  10  -1    9.00    0.50
  -1  10   1    8.96    0.33
  -1  10   1    9.39    0.50
   1  10  -1    9.51    0.52
  -1  10   1    9.51    0.35
  -1 -10   1    9.59    0.34
   1 -10  -1    8.98    0.32
  -1 -10   1    8.70    0.41
  -1 -10   1    9.93    0.47
  -1 -10   1    9.08    0.32
   1 -10  -1    8.92    0.34
  -1 -10   1    9.53    0.32
   1 -10  -1    9.57    0.34
   1 -10  -1    9.47    0.36
  -1 -10   1    9.38    0.54
   1 -10  -1    9.30    0.42
  -1 -10   1    9.72    0.35
   1 -10  -1    9.52    0.49
   1  10   0    5.04    0.35
   1  10   0    5.00    0.36
  -1  10   0    4.86    0.21
  -1  10   0    4.74    0.28
   1  10   0    4.67    0.21
   1  10   0    4.72    0.21
  -1  10   0    5.02    0.36
  -1  10   0    4.60    0.36
  -1  10   0    4.75    0.35
   1  10   0    4.64    0.37
  -1 -10   0    4.59    0.28
   1 -10   0    5.21    0.21
  -1 -10   0    4.51    0.39
   1 -10   0    4.09    0.41
   1 -10   0    4.90    0.28
  -1 -10   0    5.21    0.22
  -1 -10   0    5.13    0.34
   1 -10   0    4.88    0.19
   1 -10   0    4.71    0.21
  -1 -10   0    4.59    0.21
   1 -10   0    4.78    0.33
   1 -10   0    4.74    0.22
  -1 -10   0    4.87    0.20
  -1 -10   0    4.74    0.19
   1  10   1    0.26    0.15
  -1  10  -1   -0.04    0.06
   1  10   1    0.29    0.07
  -1  10  -1    0.07    0.11
  -1  10  -1   -0.04    0.13
   1  10   1    0.18    0.12
  -1  10  -1    0.05    0.11
  -1  10  -1    0.06    0.03
   1  10   1    0.02    0.07
   1  10   1    0.19    0.06
  -1 -10  -1    0.02    0.02
   1 -10   1    0.15    0.03
  -1 -10  -1    0.31    0.21
  -1 -10  -1   -0.09    0.06
   1 -10   1    0.05    0.03
   1 -10   1    0.18    0.08
  -1 -10  -1    0.06    0.04
   1 -10   1    0.04    0.03
  -1 -10  -1   -0.02    0.03
   1 -10   1   -0.01    0.03
   1 -10   1   -0.47    0.38
   1 -10   1    0.05    0.11
   1 -10   1    0.43    0.24
  -1 -10  -1    0.06    0.03
  -1 -10  -1    0.01    0.11
   1  10   2   14.11    0.48
   1  10   2   15.21    0.70
   1  10   2   14.10    0.65
   1  10   2   15.23    0.65
  -1  10  -2   13.84    0.67
  -1  10  -2   14.86    0.58
  -1  10  -2   13.98    0.47
   1  10   2   14.60    0.58
  -1  10  -2   14.40    0.68
  -1  10  -2   14.55    0.66
  -1  10  -2   14.36    0.49
   1  10   2   14.79    0.50
   1 -10   2   13.75    0.57
  -1 -10  -2   14.79    0.59
  -1 -10  -2   14.48    0.49
   1 -10   2   14.82    0.48
  -1 -10  -2   14.70    0.46
  -1 -10  -2   15.54    0.66
  -1 -10  -2   14.86    0.47
   1 -10   2   14.87    0.47
   1 -10   2   14.77    0.63
   1 -10   2   14.39    0.49
  -1 -10  -2   14.32    0.50
   1 -10   2   14.58    0.72
   1  10   3    1.67    0.12
  -1  10  -3    1.35    0.19
   1  10   3    2.50    0.20
  -1  10  -3    1.78    0.11
  -1  10  -3    1.84    0.12
  -1  10  -3    1.84    0.27
   1  10   3    1.90    0.25
  -1  10  -3    1.32    0.21
   1  10   3    1.81    0.12
  -1  10  -3    2.07    0.18
   1  10   3    1.71    0.27
   1  10   3    1.55    0.23
  -1 -10  -3    1.79    0.11
   1 -10   3    2.04    0.33
   1 -10   3    1.73    0.12
   1 -10   3    1.83    0.10
   1 -10   3    2.01    0.17
  -1 -10  -3    1.88    0.24
  -1 -10  -3    1.85    0.10
   1 -10   3    1.87    0.12
  -1 -10  -3    1.80    0.12
   1 -10   3    1.88    0.11
   1 -10   3    2.18    0.25
  -1 -10  -3    1.62    0.12
  -1 -10  -3    2.06    0.19
   1  10   4    1.08    0.09
  -1  10  -4    1.00    0.08
  -1  10  -4    1.16    0.16
   1  10   4    1.16    0.24
   1  10   4    1.52    0.17
  -1  10  -4    0.94    0.20
   1  10   4    0.86    0.21
   1  10   4    1.02    0.09
  -1  10  -4    0.99    0.09
   1  10   4    0.82    0.21
  -1  10  -4    0.77    0.17
  -1  10  -4    1.05    0.23
  -1 -10  -4    1.02    0.07
   1 -10   4    1.04    0.09
   1 -10   4    1.02    0.09
  -1 -10  -4    1.07    0.10
  -1 -10  -4    1.18    0.17
   1 -10   4    1.38    0.29
  -1 -10  -4    1.10    0.09
  -1 -10  -4    1.29    0.20
   1 -10   4    1.02    0.15
   1 -10   4    1.04    0.07
   1 -10   4    0.93    0.09
   1 -10   4    1.28    0.20
  -1 -10  -4    1.11    0.10
   1  10   5   18.32    0.86
  -1  10  -5   17.74    0.60
  -1  10  -5   17.93    0.58
  -1  10  -5   19.03    0.83
  -1  10  -5   17.27    0.82
   1  10   5   18.19    0.70
   1  10   5   17.77    0.59
  -1  10  -5   18.40    0.68
  -1  10  -5   18.72    0.79
   1  10   5   18.91    0.85
   1  10   5   17.85    0.61
  -1 -10  -5   17.87    0.61
   1 -10   5   18.28    0.90
   1 -10   5   18.11    0.73
  -1 -10  -5   17.92    0.79
   1 -10   5   18.50    0.58
  -1 -10  -5   18.20    0.57
   1 -10   5   19.12    0.69
   1 -10   5   18.77    0.57
  -1 -10  -5   18.40    0.57
  -1 -10  -5   18.78    0.72
   1 -10   5   17.95    0.60
  -1  10  -6    0.01    0.17
  -1  10  -6    0.12    0.03
  -1  10  -6    0.19    0.18
   1  10   6    0.14    0.05
   1  10   6    0.04    0.08
  -1  10  -6    0.05    0.05
   1  10   6    0.06    0.13
  -1  10  -6    0.18    0.15
   1  10   6    0.24    0.20
   1  10   6    0.10    0.05
  -1  10  -6    0.24    0.09
   1  10   6    0.13    0.19
  -1 -10  -6    0.11    0.05
   1 -10   6    0.21    0.05
   1 -10   6    0.23    0.28
   1 -10   6    0.16    0.03
   1 -10   6   -0.14    0.18
  -1 -10  -6    0.25    0.06
  -1 -10  -6    0.12    0.20
   1 -10   6    0.16    0.08
   1 -10   6    0.14    0.04
   1 -10   6    0.11    0.04
  -1 -10  -6    0.08    0.09
  -1 -10  -6    0.02    0.04
  -1 -10  -6   -0.03    0.08
  -1 -10  -6    0.23    0.16
  -1 -10  -6    0.18    0.03
   1  10   7   18.94    0.63
  -1  10  -7   18.51    0.62
   1  10   7   19.91    0.78
  -1  10  -7   18.72    0.87
  -1  10  -7   19.28    0.89
  -1  10  -7   19.02    0.82
   1  10   7   18.35    0.90
   1  10   7   18.30    0.88
  -1 -10  -7   18.93    0.91
  -1 -10  -7   19.03    0.58
  -1 -10  -7   18.79    0.59
   1 -10   7   18.99    0.59
   1 -10   7   18.18    0.62
  -1 -10  -7   18.81    0.62
   1 -10   7   19.44    0.60
  -1 -10  -7   18.74    0.84
   1 -10   7   17.64    0.97
  -1 -10  -7   19.29    0.76
   1 -10   7   18.52    0.62
   1  10   8    4.52    0.21
  -1  10  -8    4.43    0.27
  -1  10  -8    4.42    0.46
   1  10   8    5.00    0.50
  -1  10  -8    3.45    0.43
   1  10   8    3.76    0.49
  -1  10  -8    4.76    0.40
  -1  10  -8    4.41    0.20
   1 -10   8    3.36    0.47
   1 -10   8    4.25    0.27
  -1 -10  -8    4.18    0.16
   1 -10   8    4.27    0.17
  -1 -10  -8    4.27    0.20
   1 -10   8    4.27    0.20
   1 -10   8    4.15    0.20
  -1 -10  -8    4.23    0.48
  -1 -10  -8    3.51    0.37
  -1  10  -9   52.81    1.89
   1  10   9   53.42    1.60
  -1  10  -9   53.46    1.83
   1  10   9   51.51    1.92
  -1  10  -9   51.58    1.90
   1  10   9   51.68    1.91
  -1  10  -9   55.14    1.68
   1 -10   9   54.68    1.58
   1 -10   9   51.86    1.54
  -1 -10  -9   55.35    1.59
  -1 -10  -9   55.28    1.88
  -1 -10  -9   53.65    1.95
   1 -10   9   50.75    2.01
  -1 -10  -9   52.84    1.53
   1 -10   9   52.49    1.59
   1 -10   9   52.85    1.68
   1  10  10   15.50    0.54
  -1  10 -10   16.43    0.63
  -1  10 -10   14.13    0.86
  -1  10 -10   15.42    0.78
   1  10  10   12.94    0.94
   1  10  10   16.45    0.91
  -1  10 -10   16.06    0.53
  -1  10 -10   16.57    0.86
   1 -10  10   14.91    0.48
   1 -10  10   15.92    0.62
  -1 -10 -10   16.04    0.53
  -1 -10 -10   14.74    0.89
   1 -10  10   15.61    1.02
   1 -10  10   16.68    0.53
   1 -10  10   15.89    0.54
  -1 -10 -10   16.02    0.81
  -1 -10 -10   15.75    0.48
  -1  10 -11   54.21    1.70
  -1  10 -11   44.44    1.83
  -1  10 -11   48.42    1.74
  -1  10 -11   46.96    1.81
   1  10  11   54.66    1.54
  -1  10 -11   48.44    1.48
   1  10  11   47.87    2.06
  -1 -10 -11   45.81    1.85
   1 -10  11   50.63    1.60
   1 -10  11   49.30    2.00
  -1 -10 -11   48.43    1.79
   1  10  12   11.82    0.42
   1  10  12   11.67    0.39
  -1  10 -12   11.93    0.42
   1 -10  12   12.10    0.42
  -1 -10 -12   11.90    0.41
   1 -10  12   11.70    0.41
  -1  10 -13   22.68    0.72
   1  10  13   22.17    0.72
   1 -10  13   22.95    0.71
   1 -10  13   22.43    0.72
  -1 -10 -13   23.61    0.71
   1  10  14   25.09    0.78
  -1  10 -14   25.07    0.78
   1 -10  14   25.81    0.77
   1 -10  14   24.89    0.78
  -1 -10 -14   24.47    0.79
  -1 -10 -14   25.74    0.76
  -1  10 -15   14.58    0.47
   1  10  15   14.51    0.46
   1  10  15   13.89    0.49
   1 -10  15   14.26    0.47
   1 -10  15   14.16    0.50
  -1 -10 -15   14.04    0.47
  -1 -10 -15   14.65    0.45
   1 -10  15   14.57    0.45
   1  10  16    8.00    0.27
  -1  10 -16    8.15    0.27
  -1 -10 -16    7.73    0.25
   1 -10  16    8.08    0.27
  -1 -10 -16    8.14    0.27
   1 -10  16    6.90    0.24
   1 -10  16    7.56    0.31
   1  10  17   14.19    0.42
  -1  10 -17   13.73    0.42
   1  10  17   13.43    0.46
   1 -10  17   11.47    0.45
   1 -10  17   13.81    0.42
   1 -10  17   14.44    0.42
   1 -10  17   14.08    0.42
  -1 -10 -17   13.20    0.42
   1  10  18    1.54    0.08
  -1  10 -18    1.38    0.08
  -1 -10 -18    1.69    0.08
  -1  11  17    0.88    0.05
  -1  11  17    0.94    0.06
   1  11 -17    0.81    0.05
  -1 -11  17    0.97    0.05
  -1  11  16    0.73    0.07
   1  11 -16    0.60    0.05
  -1  11  16    0.61    0.05
  -1 -11  16    0.62    0.07
   1 -11 -16    0.60    0.06
   1 -11 -16    0.61    0.04
  -1 -11  16    0.68    0.05
  -1 -11  16    0.61    0.05
   1  11 -15   11.32    0.37
  -1  11  15   11.45    0.37
  -1  11  15   11.45    0.40
  -1 -11  15   11.27    0.36
   1 -11 -15   10.23    0.35
  -1 -11  15   10.17    0.37
   1 -11 -15   11.82    0.36
   1 -11 -15   11.85    0.39
  -1 -11  15   11.50    0.37
  -1  11  14    2.60    0.15
   1  11 -14    2.76    0.13
  -1 -11  14    2.60    0.14
   1 -11 -14    2.55    0.13
  -1 -11  14    2.34    0.10
  -1 -11  14    2.35    0.15
  -1 -11  14    2.63    0.12
   1  11 -13    5.50    0.22
  -1  11  13    4.97    0.19
  -1  11  13    5.41    0.22
  -1 -11  13    5.63    0.22
  -1 -11  13    5.26    0.24
   1 -11 -13    5.51    0.21
   1  11 -12    2.52    0.14
  -1  11  12    2.54    0.12
   1  11 -12    1.76    0.34
  -1  11  12    2.51    0.14
  -1 -11  12    2.44    0.13
  -1 -11  12    2.29    0.17
   1 -11 -12    2.59    0.13
  -1 -11  12    2.28    0.12
   1  11 -11    0.40    0.17
   1  11 -11    0.47    0.07
  -1  11  11    0.46    0.06
  -1  11  11    0.37    0.05
  -1 -11  11    0.17    0.09
   1 -11 -11    0.49    0.04
  -1 -11  11    0.36    0.05
  -1 -11  11    0.35    0.06
   1 -11 -11    0.56    0.07
  -1  11  10    0.22    0.05
   1  11 -10    0.07    0.55
   1  11 -10    0.26    0.05
   1  11 -10    0.22    0.15
  -1  11  10    0.26    0.05
   1  11 -10    0.47    0.51
   1 -11 -10    0.24    0.03
  -1 -11  10    0.06    0.08
  -1 -11  10    0.51    0.20
  -1 -11  10    0.19    0.05
  -1 -11  10    0.46    0.07
   1 -11 -10    0.20    0.05
   1 -11 -10    0.01    0.15
   1 -11 -10    0.26    0.32
   1  11  -9    7.89    0.31
  -1  11   9    7.79    0.31
   1  11  -9    8.42    0.41
   1  11  -9    9.14    0.93
   1  11  -9    9.29    0.95
   1  11  -9    8.42    0.74
  -1  11   9    6.28    0.67
   1 -11  -9    9.07    0.65
   1 -11  -9    7.79    0.27
   1 -11  -9    6.01    0.75
   1 -11  -9    8.23    0.31
  -1 -11   9    7.90    0.30
   1 -11  -9    7.76    0.38
  -1 -11   9    7.87    0.40
  -1 -11   9    7.53    0.31
   1  11  -8    0.08    0.05
  -1  11   8   -0.26    0.40
   1  11  -8    0.06    0.24
  -1  11   8    0.16    0.29
   1  11  -8    0.34    0.27
  -1  11   8    0.08    0.04
   1  11  -8    0.56    0.14
   1  11  -8    0.20    0.19
   1  11  -8    0.11    0.04
   1 -11  -8   -0.08    0.29
  -1 -11   8    0.14    0.07
   1 -11  -8    0.13    0.19
   1 -11  -8    0.18    0.05
  -1 -11   8    0.05    0.04
  -1 -11   8    0.18    0.11
   1 -11  -8    0.07    0.03
   1 -11  -8    0.16    0.12
   1 -11  -8    0.06    0.04
  -1 -11   8   -0.25    0.40
  -1  11   7   46.67    1.42
   1  11  -7   47.86    1.74
   1  11  -7   48.71    1.67
   1  11  -7   46.09    1.39
   1  11  -7   47.76    1.42
   1  11  -7   48.56    1.73
   1  11  -7   47.19    1.52
  -1  11   7   45.18    1.75
  -1  11   7   46.06    1.74
   1 -11  -7   48.84    1.38
  -1 -11   7   46.49    1.52
  -1 -11   7   46.06    1.79
   1 -11  -7   46.37    1.56
   1 -11  -7   47.13    1.69
  -1 -11   7   44.87    1.40
  -1 -11   7   47.09    1.42
   1 -11  -7   48.65    1.42
  -1 -11   7   47.73    1.41
   1 -11  -7   48.45    1.78
   1 -11  -7   43.41    1.45
   1 -11  -7   48.05    1.39
   1  11  -6    0.36    0.07
   1  11  -6    0.27    0.19
  -1  11   6    0.27    0.06
  -1  11   6    0.42    0.13
  -1  11   6    0.35    0.09
  -1  11   6    0.29    0.28
   1  11  -6    0.39    0.10
   1  11  -6    0.32    0.12
   1  11  -6    0.31    0.23
   1  11  -6    0.22    0.21
  -1  11   6    0.34    0.24
  -1 -11   6    0.10    0.32
   1 -11  -6    0.27    0.05
   1 -11  -6    0.11    0.20
   1 -11  -6    0.26    0.06
  -1 -11   6    0.34    0.10
  -1 -11   6    0.31    0.06
   1 -11  -6    0.44    0.12
   1 -11  -6    0.27    0.07
  -1 -11   6    0.36    0.08
   1 -11  -6    0.23    0.10
  -1 -11   6    0.29    0.06
  -1  11   5   17.52    1.06
  -1  11   5   16.04    0.54
   1  11  -5   16.70    0.55
   1  11  -5   17.74    0.67
  -1  11   5   16.52    0.85
  -1  11   5   17.24    0.69
   1  11  -5   20.01    0.88
   1  11  -5   16.25    0.57
  -1  11   5   16.96    0.57
   1  11  -5   16.71    0.85
  -1 -11   5   16.87    0.66
   1 -11  -5   16.58    0.54
  -1 -11   5   16.57    0.91
   1 -11  -5   16.42    0.58
  -1 -11   5   17.24    0.56
   1 -11  -5   16.86    0.97
   1 -11  -5   16.94    0.57
   1 -11  -5   16.86    0.54
  -1 -11   5   16.27    0.51
  -1 -11   5   16.70    0.57
   1 -11  -5   17.00    0.69
   1  11  -4   21.32    0.79
  -1  11   4   20.74    0.69
   1  11  -4   19.99    0.88
  -1  11   4   20.28    0.97
   1  11  -4   21.12    0.93
   1  11  -4   20.67    0.93
   1  11  -4   20.90    0.68
  -1  11   4   20.31    0.90
  -1  11   4   21.80    0.81
   1  11  -4   20.70    0.67
  -1  11   4   20.63    0.96
   1 -11  -4   20.74    0.65
  -1 -11   4   21.53    0.68
   1 -11  -4   21.43    0.90
  -1 -11   4   23.29    0.86
   1 -11  -4   20.87    0.80
   1 -11  -4   20.61    0.68
   1 -11  -4   20.56    0.70
  -1 -11   4   20.52    0.63
   1 -11  -4   21.04    0.66
  -1 -11   4   20.64    0.68
  -1 -11   4   20.63    0.99
  -1  11   3   27.63    1.16
   1  11  -3   26.62    1.06
   1  11  -3   27.12    1.11
   1  11  -3   27.84    0.98
   1  11  -3   27.02    0.86
  -1  11   3   26.51    1.06
  -1  11   3   27.42    0.86
   1  11  -3   26.42    1.09
  -1  11   3   26.41    1.10
  -1  11   3   26.04    1.07
   1  11  -3   27.82    0.84
   1 -11  -3   28.12    1.08
  -1 -11   3   26.56    0.86
  -1 -11   3   27.23    0.85
  -1 -11   3   26.08    0.83
   1 -11  -3   27.18    0.84
   1 -11  -3   28.87    1.00
  -1 -11   3   27.41    0.96
   1 -11  -3   27.03    0.83
  -1 -11   3   27.99    1.14
  -1 -11   3   25.38    0.99
   1 -11  -3   27.39    0.87
   1 -11  -3   26.74    0.86
  -1  11   2   11.48    0.61
   1  11  -2   10.93    0.39
  -1  11   2   11.02    0.65
  -1  11   2   11.18    0.50
   1  11  -2   10.70    0.43
   1  11  -2   11.11    0.59
   1  11  -2   10.64    0.61
  -1  11   2   10.54    0.63
   1  11  -2   11.61    0.50
  -1  11   2   10.52    0.40
   1  11  -2   10.38    0.60
  -1 -11   2   11.29    0.37
  -1 -11   2   11.56    0.56
   1 -11  -2   11.27    0.50
   1 -11  -2   11.07    0.40
   1 -11  -2   11.48    0.38
  -1 -11   2   10.62    0.67
  -1 -11   2   11.53    0.50
   1 -11  -2   11.05    0.38
  -1 -11   2   11.05    0.40
  -1 -11   2   10.60    0.40
   1 -11  -2   11.19    0.58
  -1  11   1   14.55    0.71
   1  11  -1   14.47    0.73
  -1  11   1   13.92    0.74
   1  11  -1   14.30    0.60
   1  11  -1   14.63    0.70
  -1  11   1   15.10    0.51
   1  11  -1   14.05    0.71
   1  11  -1   14.58    0.49
  -1  11   1   14.75    0.77
  -1  11   1   14.38    0.60
   1  11  -1   15.84    0.54
   1 -11  -1   15.27    0.53
  -1 -11   1   15.03    0.76
   1 -11  -1   14.59    0.51
  -1 -11   1   14.81    0.61
   1 -11  -1   15.47    0.69
  -1 -11   1   14.26    0.47
   1 -11  -1   14.72    0.49
  -1 -11   1   15.39    0.67
   1 -11  -1   15.11    0.48
   1 -11  -1   15.02    0.61
  -1 -11   1   14.84    0.50
   1  11   0    0.38    0.20
   1  11   0    0.53    0.07
   1  11   0    0.53    0.18
   1  11   0    0.47    0.12
  -1  11   0    0.62    0.07
  -1  11   0    0.45    0.18
   1  11   0    0.36    0.19
  -1  11   0    0.88    0.23
  -1  11   0    0.47    0.21
  -1  11   0    0.65    0.13
  -1  11   0    0.53    0.21
   1  11   0    0.55    0.07
  -1 -11   0    0.49    0.11
   1 -11   0    0.57    0.08
  -1 -11   0    0.55    0.17
   1 -11   0    0.44    0.17
   1 -11   0    0.58    0.08
   1 -11   0    0.57    0.12
  -1 -11   0    0.48    0.05
   1 -11   0    0.69    0.08
   1 -11   0    0.57    0.06
  -1 -11   0    0.70    0.09
  -1 -11   0    0.42    0.07
  -1 -11   0    0.39    0.06
   1  11   1    2.14    0.13
  -1  11  -1    2.21    0.30
   1  11   1    2.63    0.31
  -1  11  -1    1.87    0.28
  -1  11  -1    2.28    0.21
   1  11   1    1.97    0.28
  -1  11  -1    2.00    0.13
  -1  11  -1    2.13    0.31
   1  11   1    1.62    0.16
   1  11   1    2.07    0.19
   1  11   1    1.92    0.28
   1 -11   1    2.19    0.14
  -1 -11  -1    2.32    0.11
   1 -11   1    2.34    0.20
  -1 -11  -1    2.01    0.12
   1 -11   1    2.09    0.12
  -1 -11  -1    1.99    0.14
   1 -11   1    2.21    0.27
  -1 -11  -1    2.15    0.14
   1 -11   1    2.06    0.11
  -1 -11  -1    2.07    0.20
   1 -11   1    2.25    0.16
  -1 -11  -1    2.16    0.28
   1  11   2   15.88    0.55
   1  11   2   16.45    0.65
  -1  11  -2   15.76    0.78
   1  11   2   15.29    0.77
  -1  11  -2   16.89    0.65
   1  11   2   16.28    0.75
  -1  11  -2   16.92    0.76
   1  11   2   15.95    0.81
  -1  11  -2   15.36    0.76
   1  11   2   16.27    0.53
  -1  11  -2   16.34    0.55
   1 -11   2   16.27    0.52
   1 -11   2   15.95    0.56
  -1 -11  -2   15.69    0.51
  -1 -11  -2   15.71    0.53
  -1 -11  -2   16.81    0.66
   1 -11   2   16.03    0.64
   1 -11   2   16.67    0.53
  -1 -11  -2   16.04    0.73
   1 -11   2   16.36    0.83
  -1 -11  -2   16.30    0.56
   1 -11   2   16.64    0.71
  -1 -11  -2   16.26    0.55
   1 -11   2   16.31    0.55
  -1  11  -3    0.80    0.08
   1  11   3    0.88    0.27
  -1  11  -3    0.71    0.23
   1  11   3    0.96    0.26
  -1  11  -3    1.03    0.25
   1  11   3    0.49    0.20
   1  11   3    0.80    0.09
  -1  11  -3    0.52    0.19
  -1  11  -3    0.76    0.14
   1  11   3    0.71    0.09
   1 -11   3    0.38    0.19
   1 -11   3    0.80    0.14
  -1 -11  -3    0.85    0.09
  -1 -11  -3    0.53    0.07
   1 -11   3    0.74    0.08
  -1 -11  -3    1.11    0.23
  -1 -11  -3    0.93    0.12
   1 -11   3    0.64    0.06
  -1 -11  -3    0.73    0.06
  -1 -11  -3    0.93    0.18
   1 -11   3    0.84    0.09
   1 -11   3    0.78    0.33
   1 -11   3    0.76    0.08
   1  11   4   31.08    0.99
  -1  11  -4   31.93    1.25
  -1  11  -4   32.76    1.09
  -1  11  -4   31.69    1.21
   1  11   4   30.13    1.28
  -1  11  -4   32.35    1.26
   1  11   4   30.21    0.96
   1  11   4   31.61    1.10
  -1  11  -4   30.97    0.98
   1  11   4   32.75    1.27
   1 -11   4   31.41    1.09
  -1 -11  -4   33.07    1.21
   1 -11   4   31.53    0.99
  -1 -11  -4   31.86    1.00
   1 -11   4   31.92    0.96
   1 -11   4   32.00    1.15
  -1 -11  -4   32.21    0.94
  -1 -11  -4   31.00    0.98
   1 -11   4   31.80    1.31
  -1 -11  -4   31.80    1.12
   1 -11   4   31.44    0.95
   1 -11   4   31.18    0.98
  -1  11  -5   10.11    0.38
  -1  11  -5   10.36    0.47
   1  11   5    9.85    0.38
  -1  11  -5   11.19    0.61
   1  11   5   11.06    0.50
  -1  11  -5    9.94    0.64
  -1  11  -5    9.52    0.63
   1  11   5   10.05    0.81
   1  11   5   10.47    0.73
   1 -11   5   10.34    0.47
  -1 -11  -5   10.18    0.34
  -1 -11  -5   10.27    0.39
  -1 -11  -5   10.24    0.49
   1 -11   5   10.55    0.78
   1 -11   5   10.03    0.38
   1 -11   5   10.78    0.38
   1 -11   5   10.31    0.35
  -1 -11  -5   11.04    0.67
  -1 -11  -5    9.70    0.64
   1 -11   5   10.20    0.36
  -1 -11  -5   10.36    0.38
  -1  11  -6   11.68    0.70
  -1  11  -6   12.68    0.45
   1  11   6   13.73    0.58
   1  11   6   12.64    0.75
  -1  11  -6   13.18    0.55
   1  11   6   11.59    0.72
  -1  11  -6   12.89    0.67
   1  11   6   12.70    0.46
  -1  11  -6   12.80    0.73
   1 -11   6   13.04    0.45
  -1 -11  -6   12.60    0.47
  -1 -11  -6   12.98    0.41
  -1 -11  -6   13.33    0.69
   1 -11   6   12.95    0.46
  -1 -11  -6   13.16    0.77
   1 -11   6   13.51    0.89
  -1 -11  -6   12.77    0.45
   1 -11   6   12.97    0.55
  -1 -11  -6   13.57    0.59
   1 -11   6   13.36    0.42
   1  11   7   47.35    1.56
  -1  11  -7   46.76    1.74
  -1  11  -7   45.45    1.72
  -1  11  -7   46.26    1.66
   1  11   7   47.82    1.76
  -1  11  -7   48.07    1.42
  -1  11  -7   47.99    1.52
   1  11   7   45.89    1.76
   1  11   7   48.87    1.43
   1 -11   7   43.66    1.81
  -1 -11  -7   46.78    1.58
  -1 -11  -7   46.52    1.69
  -1 -11  -7   46.74    1.78
  -1 -11  -7   49.19    1.42
   1 -11   7   47.58    1.43
   1 -11   7   46.61    1.52
   1 -11   7   47.14    1.37
  -1 -11  -7   46.63    1.37
   1 -11   7   48.88    1.42
   1  11   8   27.68    0.87
  -1  11  -8   27.81    0.86
   1  11   8   25.11    1.20
  -1  11  -8   28.15    0.97
  -1  11  -8   28.01    1.12
  -1  11  -8   24.47    1.18
  -1  11  -8   27.57    1.19
   1  11   8   27.50    1.23
  -1 -11  -8   26.99    1.22
  -1 -11  -8   27.88    1.14
   1 -11   8   26.78    0.86
  -1 -11  -8   27.26    0.80
   1 -11   8   27.36    0.81
   1 -11   8   28.05    0.96
  -1 -11  -8   28.16    0.86
   1 -11   8   27.74    0.86
   1 -11   8   26.72    1.30
  -1  11  -9    0.49    0.29
  -1  11  -9    0.71    0.08
  -1  11  -9    0.43    0.16
   1  11   9    1.00    0.45
  -1  11  -9    1.05    0.48
  -1  11  -9    0.55    0.39
   1  11   9    0.48    0.42
   1  11   9    0.78    0.08
   1 -11   9    0.69    0.08
   1 -11   9    0.67    0.15
   1 -11   9    0.60    0.07
  -1 -11  -9    0.79    0.46
   1 -11   9    0.98    0.53
  -1 -11  -9    0.64    0.08
  -1 -11  -9    0.63    0.08
  -1 -11  -9    0.67    0.33
  -1  11 -10   11.74    0.55
   1  11  10   12.94    0.45
  -1  11 -10   12.65    0.44
   1 -11  10   12.19    0.44
  -1 -11 -10   12.84    0.43
   1 -11  10   11.95    0.47
   1 -11  10   12.57    0.43
   1 -11  10   12.53    0.54
   1  11  11    0.96    0.09
  -1  11 -11    1.11    0.27
  -1  11 -11    0.96    0.08
  -1 -11 -11    0.93    0.08
   1 -11  11    0.84    0.12
   1 -11  11    0.92    0.09
   1 -11  11    0.98    0.09
   1  11  12    0.77    0.07
   1  11  12    0.66    0.07
  -1  11 -12    0.79    0.08
   1 -11  12    0.74    0.07
   1 -11  12    0.84    0.08
  -1 -11 -12    0.73    0.07
  -1  11 -13    1.76    0.10
   1  11  13    1.77    0.11
   1 -11  13    1.61    0.14
  -1 -11 -13    1.73    0.10
   1 -11  13    1.80    0.10
   1 -11  13    1.81    0.11
   1  11  14    0.90    0.07
  -1  11 -14    0.86    0.07
  -1 -11 -14    0.86    0.06
  -1 -11 -14    0.72    0.08
   1 -11  14    0.96    0.07
   1 -11  14    0.86    0.06
  -1 -11 -14    0.88    0.07
   1  11  15    3.34    0.14
  -1  11 -15    3.35    0.14
  -1 -11 -15    3.22    0.12
   1 -11  15    3.48    0.13
   1 -11  15    3.49    0.14
  -1 -11 -15    3.32    0.12
  -1 -11 -15    3.34    0.14
   1 -11  15    2.80    0.11
  -1  11 -16    1.06    0.06
  -1  11 -16    0.89    0.07
   1  11  16    0.99    0.08
   1  11  16    1.05    0.06
   1 -11  16    1.05    0.07
   1 -11  16    1.03    0.06
  -1 -11 -16    0.99    0.06
   1  11  17    0.18    0.03
   1  11  17    0.19    0.02
   1 -11  17    0.21    0.03
  -1  12  16    0.31    0.03
  -1  12  16    0.39    0.04
  -1 -12  16    0.25    0.03
   1 -12 -16    0.38    0.05
  -1 -12  16    0.34    0.03
  -1  12  15    0.12    0.04
   1  12 -15    0.28    0.04
  -1  12  15    0.19    0.03
   1  12 -15    0.10    0.03
   1 -12 -15    0.18    0.02
   1 -12 -15    0.23    0.03
  -1 -12  15    0.19    0.03
  -1 -12  15    0.13    0.04
  -1  12  14    5.03    0.22
   1  12 -14    5.50    0.21
  -1  12  14    5.31    0.19
  -1 -12  14    4.61    0.18
   1 -12 -14    5.48    0.18
  -1 -12  14    5.23    0.22
   1 -12 -14    5.13    0.20
  -1 -12  14    5.34    0.20
  -1  12  13    5.56    0.21
   1  12 -13    5.39    0.21
   1 -12 -13    5.43    0.20
  -1 -12  13    5.35    0.21
  -1 -12  13    4.91    0.22
  -1  12  12    1.78    0.10
  -1  12  12    1.68    0.09
   1  12 -12    1.66    0.10
  -1 -12  12    1.62    0.10
  -1 -12  12    1.69    0.09
   1 -12 -12    1.60    0.10
  -1 -12  12    1.58    0.09
  -1  12  11    2.18    0.11
  -1  12  11    2.34    0.13
   1  12 -11    2.40    0.13
  -1  12  11    2.17    0.12
  -1 -12  11    2.29    0.12
  -1 -12  11    2.25    0.11
   1 -12 -11    2.30    0.12
  -1 -12  11    2.34    0.13
  -1  12  10    0.86    0.07
  -1  12  10    0.79    0.08
   1  12 -10    0.92    0.08
   1  12 -10    0.76    0.20
   1 -12 -10    0.84    0.08
  -1 -12  10    0.86    0.08
  -1 -12  10    0.93    0.08
  -1 -12  10    0.86    0.07
   1  12  -9    2.26    0.27
  -1  12   9    2.87    0.16
   1  12  -9    2.98    0.16
  -1 -12   9    3.07    0.15
  -1 -12   9    3.28    0.15
  -1 -12   9    2.86    0.31
  -1 -12   9    3.11    0.16
   1 -12  -9    2.98    0.12
   1 -12  -9    3.12    0.16
   1  12  -8   26.27    1.34
  -1  12   8   22.82    0.74
   1  12  -8   22.51    0.74
   1  12  -8   25.84    1.07
   1 -12  -8   22.39    0.69
  -1 -12   8   21.11    0.81
   1 -12  -8   22.83    0.73
  -1 -12   8   22.64    0.72
  -1 -12   8   22.46    0.84
  -1 -12   8   21.94    0.74
   1 -12  -8   26.95    1.38
  -1  12   7    4.36    0.21
  -1  12   7    3.08    0.60
   1  12  -7    3.98    0.29
   1  12  -7    4.34    0.51
   1  12  -7    4.32    0.51
  -1  12   7    3.85    0.49
   1  12  -7    4.20    0.56
   1  12  -7    4.18    0.21
  -1 -12   7    3.86    0.64
   1 -12  -7    4.41    0.32
   1 -12  -7    4.48    0.46
   1 -12  -7    4.32    0.17
  -1 -12   7    4.27    0.30
  -1 -12   7    4.33    0.19
   1 -12  -7    4.48    0.21
   1 -12  -7    3.70    0.50
  -1 -12   7    3.99    0.20
   1  12  -6   27.88    1.21
   1  12  -6   28.72    0.89
   1  12  -6   27.46    1.15
  -1  12   6   28.36    1.03
  -1  12   6   27.74    1.30
   1  12  -6   27.36    1.21
  -1  12   6   28.79    0.90
   1  12  -6   29.20    1.01
  -1  12   6   26.28    1.25
  -1 -12   6   29.55    0.88
   1 -12  -6   27.46    1.15
   1 -12  -6   27.94    1.25
   1 -12  -6   28.75    0.85
   1 -12  -6   28.15    0.90
   1 -12  -6   27.92    1.04
   1 -12  -6   28.99    0.89
  -1 -12   6   28.31    0.89
  -1 -12   6   28.67    1.00
  -1 -12   6   25.73    1.31
   1  12  -5   24.75    0.79
   1  12  -5   24.34    1.04
  -1  12   5   23.69    1.16
  -1  12   5   23.53    0.75
   1  12  -5   26.17    0.91
  -1  12   5   25.44    0.93
   1  12  -5   24.42    1.10
   1  12  -5   23.65    1.09
  -1  12   5   22.39    1.12
  -1  12   5   23.96    0.79
   1 -12  -5   25.27    0.75
   1 -12  -5   24.84    0.76
  -1 -12   5   25.88    0.91
   1 -12  -5   25.06    0.79
   1 -12  -5   25.05    0.93
   1 -12  -5   24.73    0.81
  -1 -12   5   24.60    0.79
  -1 -12   5   25.26    0.78
   1 -12  -5   25.40    1.05
  -1 -12   5   23.06    1.21
   1  12  -4    1.40    0.30
  -1  12   4    1.98    0.22
  -1  12   4    1.69    0.37
   1  12  -4    2.01    0.21
  -1  12   4    1.79    0.13
   1  12  -4    1.76    0.12
   1  12  -4    1.84    0.31
   1  12  -4    2.17    0.37
  -1  12   4    1.17    0.38
   1 -12  -4    1.87    0.10
  -1 -12   4    1.80    0.12
   1 -12  -4    1.21    0.26
  -1 -12   4    1.93    0.13
   1 -12  -4    1.65    0.11
  -1 -12   4    1.52    0.50
   1 -12  -4    1.84    0.13
  -1 -12   4    0.99    0.72
  -1 -12   4    1.76    0.20
   1 -12  -4    1.85    0.13
   1 -12  -4    1.88    0.21
  -1  12   3   17.15    0.70
  -1  12   3   17.12    0.91
   1  12  -3   16.49    0.55
   1  12  -3   16.67    0.86
   1  12  -3   17.01    0.58
  -1  12   3   17.56    0.59
  -1  12   3   16.31    0.89
   1  12  -3   16.70    0.81
   1  12  -3   16.82    0.86
   1  12  -3   17.09    0.69
   1 -12  -3   16.75    0.54
  -1 -12   3   17.91    0.92
   1 -12  -3   17.24    0.55
  -1 -12   3   17.17    0.58
  -1 -12   3   17.82    0.70
   1 -12  -3   17.81    0.58
   1 -12  -3   17.26    0.59
   1 -12  -3   17.67    0.81
   1 -12  -3   17.32    0.70
  -1 -12   3   17.51    0.57
   1  12  -2    4.70    0.31
   1  12  -2    4.71    0.22
  -1  12   2    4.58    0.31
  -1  12   2    4.08    0.47
  -1  12   2    4.87    0.22
   1  12  -2    3.94    0.47
  -1  12   2    5.08    0.55
  -1  12   2    4.83    0.56
   1  12  -2    4.92    0.45
   1  12  -2    4.55    0.50
  -1 -12   2    4.45    0.17
  -1 -12   2    4.47    0.30
  -1 -12   2    4.47    0.48
  -1 -12   2    4.84    0.22
   1 -12  -2    4.71    0.22
   1 -12  -2    4.42    0.42
   1 -12  -2    4.78    0.19
  -1 -12   2    4.77    0.21
   1 -12  -2    4.49    0.31
   1 -12  -2    4.55    0.21
  -1  12   1    2.94    0.39
   1  12  -1    2.87    0.39
   1  12  -1    3.27    0.40
   1  12  -1    3.46    0.18
  -1  12   1    3.82    0.45
   1  12  -1    3.39    0.41
  -1  12   1    3.11    0.39
  -1  12   1    3.33    0.18
  -1  12   1    3.09    0.26
   1  12  -1    3.16    0.18
   1  12  -1    3.26    0.26
   1 -12  -1    3.28    0.18
  -1 -12   1    3.32    0.13
  -1 -12   1    3.63    0.27
   1 -12  -1    3.34    0.26
   1 -12  -1    3.51    0.38
  -1 -12   1    3.38    0.17
  -1 -12   1    3.26    0.18
  -1 -12   1    3.79    0.43
   1 -12  -1    3.38    0.18
   1 -12  -1    3.43    0.15
   1  12   0    2.63    0.37
   1  12   0    2.63    0.16
   1  12   0    2.07    0.30
   1  12   0    2.43    0.15
  -1  12   0    2.55    0.35
  -1  12   0    2.52    0.23
  -1  12   0    1.98    0.31
  -1  12   0    2.69    0.16
   1  12   0    3.14    0.53
  -1  12   0    2.99    0.43
   1  12   0    2.75    0.24
   1  12   0    3.26    0.44
  -1 -12   0    2.54    0.11
   1 -12   0    2.61    0.20
  -1 -12   0    2.71    0.16
   1 -12   0    2.68    0.13
  -1 -12   0    2.50    0.23
   1 -12   0    2.27    0.32
   1 -12   0    2.72    0.16
   1 -12   0    2.83    0.24
  -1 -12   0    2.60    0.15
   1 -12   0    2.76    0.16
  -1 -12   0    2.99    0.35
  -1  12  -1    1.55    0.28
   1  12   1    1.54    0.32
  -1  12  -1    1.19    0.30
  -1  12  -1    1.87    0.31
  -1  12  -1    1.52    0.34
  -1  12  -1    1.68    0.20
   1  12   1    1.61    0.12
   1  12   1    1.66    0.32
  -1  12  -1    1.55    0.12
  -1 -12  -1    1.95    0.13
  -1 -12  -1    1.50    0.08
  -1 -12  -1    1.31    0.27
  -1 -12  -1    1.11    0.17
   1 -12   1    1.80    0.12
  -1 -12  -1    1.46    0.12
   1 -12   1    1.49    0.12
   1 -12   1    1.61    0.09
   1 -12   1    1.06    0.15
   1 -12   1    1.69    0.29
  -1  12  -2   19.00    0.91
  -1  12  -2   19.45    0.64
   1  12   2   20.21    0.94
   1  12   2   18.97    0.95
   1  12   2   19.14    0.76
  -1  12  -2   19.24    0.93
   1  12   2   19.04    0.64
  -1  12  -2   18.86    0.88
  -1  12  -2   19.36    0.75
  -1  12  -2   19.29    0.93
   1 -12   2   19.61    0.64
  -1 -12  -2   19.09    0.65
   1 -12   2   19.46    0.85
  -1 -12  -2   19.31    0.63
  -1 -12  -2   18.82    0.76
   1 -12   2   19.97    0.75
  -1 -12  -2   18.18    0.84
   1 -12   2   18.49    0.64
   1 -12   2   19.24    0.60
  -1 -12  -2   18.89    0.58
   1  12   3    0.57    0.27
  -1  12  -3    0.36    0.06
  -1  12  -3    0.32    0.11
  -1  12  -3    0.88    0.29
   1  12   3    0.34    0.11
  -1  12  -3    0.81    0.27
   1  12   3    0.46    0.07
  -1  12  -3    0.10    0.20
  -1  12  -3    0.48    0.28
   1  12   3    0.63    0.27
   1 -12   3    0.30    0.28
   1 -12   3    0.53    0.08
  -1 -12  -3    0.73    0.29
  -1 -12  -3    0.30    0.22
  -1 -12  -3    0.52    0.13
  -1 -12  -3    0.35    0.06
   1 -12   3    0.40    0.07
  -1 -12  -3    0.57    0.08
   1 -12   3    0.47    0.05
   1 -12   3    0.43    0.12
  -1 -12  -3    0.45    0.05
  -1  12  -4   18.30    0.96
   1  12   4   18.70    0.96
  -1  12  -4   19.75    0.90
  -1  12  -4   18.07    0.92
   1  12   4   18.93    0.98
  -1  12  -4   19.04    0.61
   1  12   4   19.41    0.65
   1  12   4   20.28    0.78
  -1  12  -4   19.74    0.97
  -1  12  -4   20.40    0.76
   1 -12   4   19.69    0.60
  -1 -12  -4   19.41    0.59
   1 -12   4   20.16    0.76
   1 -12   4   20.22    0.66
  -1 -12  -4   20.03    0.90
  -1 -12  -4   19.23    0.66
  -1 -12  -4   19.80    0.64
  -1 -12  -4   19.30    0.78
  -1 -12  -4   20.22    0.98
   1 -12   4   19.54    0.64
  -1  12  -5    0.50    0.25
  -1  12  -5    0.60    0.29
  -1  12  -5    0.93    0.09
  -1  12  -5    0.74    0.34
  -1  12  -5    0.94    0.17
   1  12   5    0.88    0.18
  -1  12  -5    0.87    0.28
   1  12   5    1.31    0.37
   1  12   5    1.00    0.10
   1  12   5    0.64    0.28
  -1 -12  -5    0.68    0.30
  -1 -12  -5    0.95    0.26
   1 -12   5    0.84    0.06
   1 -12   5    0.96    0.09
   1 -12   5    0.98    0.10
   1 -12   5    0.62    0.13
  -1 -12  -5    0.91    0.09
   1 -12   5    0.27    0.53
  -1 -12  -5    1.04    0.10
  -1 -12  -5    0.84    0.16
  -1 -12  -5    0.92    0.06
  -1  12  -6    0.19    0.28
   1  12   6    0.01    0.29
  -1  12  -6    0.14    0.12
  -1  12  -6   -0.17    0.38
  -1  12  -6   -0.21    0.34
   1  12   6    0.36    0.37
   1  12   6    0.11    0.04
   1  12   6    0.37    0.13
  -1  12  -6    0.08    0.05
  -1  12  -6    0.15    0.04
  -1  12  -6    0.22    0.24
  -1 -12  -6    0.29    0.13
  -1 -12  -6    0.11    0.04
  -1 -12  -6    0.13    0.02
  -1 -12  -6   -0.40    0.23
   1 -12   6    0.05    0.04
   1 -12   6    0.13    0.03
   1 -12   6    0.11    0.04
   1 -12   6    0.10    0.10
   1 -12   6    1.81    0.63
  -1 -12  -6    0.10    0.04
  -1 -12  -6   -0.11    0.32
  -1  12  -7    8.90    0.44
   1  12   7    9.13    0.81
  -1  12  -7    8.40    0.68
  -1  12  -7    8.58    0.86
  -1  12  -7    8.39    0.34
   1  12   7    9.14    0.37
  -1  12  -7    8.66    0.62
  -1  12  -7    7.36    0.78
   1  12   7    8.54    0.75
   1 -12   7    9.31    1.06
  -1 -12  -7    8.85    0.62
  -1 -12  -7    7.71    0.71
  -1 -12  -7    8.90    0.33
   1 -12   7    8.62    0.35
   1 -12   7    8.89    0.33
   1 -12   7    8.91    0.43
   1  12   8    2.68    0.15
  -1  12  -8    2.77    0.15
  -1  12  -8    2.98    0.28
   1 -12   8    3.05    0.15
  -1 -12  -8    2.80    0.15
   1 -12   8    2.96    0.25
   1 -12   8    2.75    0.16
   1  12   9    7.57    0.30
  -1  12  -9    7.29    0.29
  -1  12  -9    7.16    0.41
   1 -12   9    6.91    0.40
  -1 -12  -9    7.35    0.28
   1 -12   9    7.68    0.29
   1 -12   9    7.83    0.30
   1  12  10   14.81    0.49
  -1  12 -10   14.98    0.67
  -1  12 -10   15.55    0.51
   1  12  10   14.77    0.51
[truncated: 39,046,312 more chars]
